# Supplementary material for: (2,2′-Bipyridine-6,6′-dicarboxyl­ato-κ3 N,N′,O 6)(6′-carb­oxy-2,2′-bipyridine-6-carboxyl­ato-κ3 N,N′,O 6)rhodium(III)
Source: Acta Crystallogr Sect E Struct Rep Online. 2012 Feb 17;68(Pt 3):m290–1. doi: 10.1107/S1600536812004850 (PMC3297246; doi:10.1107/S1600536812004850)
Supplement: Supplementary file 1 [file e-68-0m290-sup1.cif]

##############################################################################
#                                                                            #
# This CIF contains the data in a paper accepted for publication in          #
# Acta Crystallographica Section E. It conforms to the requirements of       #
# Notes for Authors for Acta Crystallographica Section E, and has been       #
# peer reviewed under the auspices of the IUCr Commission on Journals.       #
#                                                                            #
# Full details of the Crystallographic Information File format               #
# are given in the paper "The Crystallographic Information File (CIF):       #
# a New Standard Archive File for Crystallography" by S. R. Hall, F. H.      #
# Allen and I. D. Brown [Acta Cryst. (1991), A47, 655-685].                  #
#                                                                            #
# The current version of the core CIF dictionary is obtainable from          #
# ftp://ftp.iucr.org/pub/cif_core.dic.                                       #
#                                                                            #
# Software is freely available for graphical display of the structure(s)     #
# in this CIF. For information consult the CIF software page                 #
# http://www.iucr.org/resources/cif/software.                                #
#                                                                            #
# This file may be used for bona fide research purposes within the           #
# scientific community so long as proper attribution is given to the journal # 
# article from which it was obtained.                                        #
#                                                                            #
##############################################################################
data_I
_audit_creation_method     SHELXL97
_chemical_name_systematic
;
(2,2'-Bipyridine-6,6'-dicarboxylato-
\k^3^<i>N</i>,<i>N</i>',<i>O</i>^6^)(6'-carboxy-2,2'-bipyridine-6-carboxylato-
\k^3^<i>N</i>,<i>N</i>',<i>O</i>^6^)rhodium(III)
;
_chemical_name_common     ?
_chemical_formula_moiety     'C24 H13 N4 O8 Rh'
_chemical_formula_sum     'C24 H13 N4 O8 Rh'
_chemical_formula_iupac     '[Rh (C12 H6 N2 O4) (C12 H7 N2 O4)]'
_chemical_formula_weight     588.29
_chemical_melting_point     ?
_symmetry_cell_setting     monoclinic
_symmetry_space_group_name_H-M     'P 21/c'
_symmetry_space_group_name_hall     '-P 2ybc'
loop_
    _symmetry_equiv_pos_as_xyz
    'x, y, z'
    '-x, y+1/2, -z+1/2'
    '-x, -y, -z'
    'x, -y-1/2, z-1/2'
_cell_length_a     9.3308(4)
_cell_length_b     13.6186(6)
_cell_length_c     16.9974(8)
_cell_angle_alpha     90.00
_cell_angle_beta     100.6960(10)
_cell_angle_gamma     90.00
_cell_volume     2122.37(16)
_cell_formula_units_Z     4
_cell_measurement_reflns_used     ?
_cell_measurement_theta_min     ?
_cell_measurement_theta_max     ?
_cell_measurement_temperature     296(2)
_exptl_crystal_description     block
_exptl_crystal_colour     orange
_exptl_crystal_size_max     0.2
_exptl_crystal_size_mid     0.2
_exptl_crystal_size_min     0.2
_exptl_crystal_density_diffrn     1.841
_exptl_crystal_density_meas     ?
_exptl_crystal_density_method     'not measured'
_exptl_crystal_F_000     1176
_exptl_absorpt_coefficient_mu     0.869
_exptl_absorpt_correction_type     none
_exptl_absorpt_process_details     ?
_exptl_absorpt_correction_T_min     ?
_exptl_absorpt_correction_T_max     ?
_exptl_special_details     ?
_diffrn_ambient_temperature     296(2)
_diffrn_radiation_type     MoK\a
_diffrn_radiation_wavelength     0.71073
_diffrn_radiation_source     'fine-focus sealed tube'
_diffrn_radiation_monochromator     graphite
_diffrn_measurement_device_type     'Bruker APEXII CCD area-detector'
_diffrn_measurement_method     '\f and \w'
_diffrn_detector_area_resol_mean     ?
_diffrn_reflns_number     15424
_diffrn_reflns_av_R_equivalents     0.0173
_diffrn_reflns_av_sigmaI/netI     0.0186
_diffrn_reflns_theta_min     1.93
_diffrn_reflns_theta_max     28.31
_diffrn_reflns_theta_full     28.31
_diffrn_measured_fraction_theta_max     0.997
_diffrn_measured_fraction_theta_full     0.997
_diffrn_reflns_limit_h_min     -10
_diffrn_reflns_limit_h_max     12
_diffrn_reflns_limit_k_min     -17
_diffrn_reflns_limit_k_max     18
_diffrn_reflns_limit_l_min     -22
_diffrn_reflns_limit_l_max     20
_diffrn_standards_number     ?
_diffrn_standards_interval_count     ?
_diffrn_standards_interval_time     ?
_diffrn_standards_decay_%     ?
_refine_special_details
;
Refinement of <i>F</i>^2^ against ALL reflections. The weighted <i>R</i>-factor
<i>wR</i> and goodness of fit <i>S</i> are based on <i>F</i>^2^, conventional
<i>R</i>-factors <i>R</i> are based on <i>F</i>, with <i>F</i> set to zero for
negative <i>F</i>^2^. The threshold expression of <i>F</i>^2^ >
\s(<i>F</i>^2^) is used only for calculating <i>R</i>-factors(gt) <i>etc</i>.
and is not relevant to the choice of reflections for refinement.
<i>R</i>-factors based on <i>F</i>^2^ are statistically about twice as large
as those based on <i>F</i>, and <i>R</i>-factors based on ALL data will be
even larger.
;
_reflns_number_total     5269
_reflns_number_gt     4714
_reflns_threshold_expression     I>2\s(I)
_refine_ls_structure_factor_coef     Fsqd
_refine_ls_matrix_type     full
_refine_ls_R_factor_all     0.0268
_refine_ls_R_factor_gt     0.0226
_refine_ls_wR_factor_gt     0.0583
_refine_ls_wR_factor_ref     0.0610
_refine_ls_goodness_of_fit_ref     1.029
_refine_ls_restrained_S_all     1.029
_refine_ls_number_reflns     5269
_refine_ls_number_parameters     335
_refine_ls_number_restraints     0
_refine_ls_hydrogen_treatment     constr
_refine_ls_weighting_scheme     calc
_refine_ls_weighting_details
       'calc w = 1/[\s^2^(Fo^2^)+(0.0317P)^2^+1.1072P] where P=(Fo^2^+2Fc^2^)/3'
_atom_sites_solution_hydrogens     geom
_atom_sites_solution_primary     direct
_atom_sites_solution_secondary     difmap
_refine_ls_shift/su_max     0.000
_refine_ls_shift/su_mean     0.000
_refine_diff_density_max     0.420
_refine_diff_density_min     -0.583
_refine_ls_extinction_method     none
_refine_ls_extinction_coef     ?
loop_
    _atom_type_symbol
    _atom_type_description
    _atom_type_scat_dispersion_real
    _atom_type_scat_dispersion_imag
    _atom_type_scat_source
    'C' 'C' 0.0033 0.0016
                         'International Tables Vol C Tables 4.2.6.8 and 6.1.1.4'
    'H' 'H' 0.0000 0.0000
                         'International Tables Vol C Tables 4.2.6.8 and 6.1.1.4'
    'N' 'N' 0.0061 0.0033
                         'International Tables Vol C Tables 4.2.6.8 and 6.1.1.4'
    'O' 'O' 0.0106 0.0060
                         'International Tables Vol C Tables 4.2.6.8 and 6.1.1.4'
    'Rh' 'Rh' -1.1178 0.9187
                         'International Tables Vol C Tables 4.2.6.8 and 6.1.1.4'
_computing_data_collection     'APEX2 (Bruker, 2008)'
_computing_cell_refinement     'SAINT (Bruker, 2008)'
_computing_data_reduction     'SAINT (Bruker, 2008)'
_computing_structure_solution     'SHELXS97 (Sheldrick, 2008)'
_computing_structure_refinement     'SHELXL97 (Sheldrick, 2008)'
_computing_molecular_graphics     'DIAMOND (Brandenburg & Putz, 2006)'
_computing_publication_material     'publCIF (Westrip, 2010)'
loop_
    _atom_site_type_symbol
    _atom_site_label
    _atom_site_fract_x
    _atom_site_fract_y
    _atom_site_fract_z
    _atom_site_U_iso_or_equiv
    _atom_site_adp_type
    _atom_site_calc_flag
    _atom_site_refinement_flags
    _atom_site_occupancy
    _atom_site_symmetry_multiplicity
    _atom_site_disorder_assembly
    _atom_site_disorder_group
    Rh Rh1 0.159112(14) 0.237745(9) 0.067212(7) 0.02121(5) Uani d . 1 1 . .
    N N1 0.08891(15) 0.12682(10) 0.12226(8) 0.0225(3) Uani d . 1 1 . .
    N N2 0.24130(15) 0.12072(10) 0.01055(8) 0.0237(3) Uani d . 1 1 . .
    O O5 -0.02277(15) 0.23972(9) -0.01957(8) 0.0298(3) Uani d . 1 1 . .
    N N4 0.19640(17) 0.35997(10) 0.01389(9) 0.0265(3) Uani d . 1 1 . .
    C C6 0.20550(18) 0.03125(12) 0.03847(10) 0.0250(3) Uani d . 1 1 . .
    C C5 0.11551(18) 0.03481(12) 0.10163(10) 0.0241(3) Uani d . 1 1 . .
    O O1 0.05205(14) 0.31499(9) 0.13993(8) 0.0287(3) Uani d . 1 1 . .
    N N3 0.35387(16) 0.27865(11) 0.13906(9) 0.0261(3) Uani d . 1 1 . .
    O O4 0.26900(19) 0.24099(12) -0.14737(10) 0.0473(4) Uani d . 1 1 . .
    H H4 0.3000 0.2889 -0.1681 0.071 Uiso calc R 1 1 . .
    C C4 0.0559(2) -0.04235(13) 0.13826(11) 0.0298(4) Uani d . 1 1 . .
    H H4A 0.0739 -0.1071 0.1258 0.036 Uiso calc R 1 1 . .
    C C21 -0.0203(2) 0.25889(13) 0.18174(12) 0.0297(4) Uani d . 1 1 . .
    C C11 0.0918(2) 0.38968(13) -0.04605(11) 0.0299(4) Uani d . 1 1 . .
    O O7 0.32750(17) 0.11501(10) 0.27890(8) 0.0415(3) Uani d . 1 1 . .
    C C20 0.4329(2) 0.23263(13) 0.20224(11) 0.0297(4) Uani d . 1 1 . .
    O O8 0.42615(17) 0.06416(10) 0.17725(9) 0.0409(3) Uani d . 1 1 . .
    C C24 0.3925(2) 0.12843(13) 0.21996(11) 0.0299(4) Uani d . 1 1 . .
    O O3 0.4556(2) 0.26903(12) -0.04658(11) 0.0534(4) Uani d . 1 1 . .
    O O6 -0.13732(17) 0.33511(12) -0.11836(9) 0.0457(4) Uani d . 1 1 . .
    C C1 0.00247(19) 0.14967(13) 0.17412(10) 0.0257(3) Uani d . 1 1 . .
    C C15 0.3070(2) 0.41706(13) 0.04922(11) 0.0305(4) Uani d . 1 1 . .
    C C3 -0.0313(2) -0.02061(14) 0.19393(11) 0.0330(4) Uani d . 1 1 . .
    H H3 -0.0709 -0.0715 0.2195 0.040 Uiso calc R 1 1 . .
    C C7 0.2492(2) -0.05583(13) 0.00854(11) 0.0314(4) Uani d . 1 1 . .
    H H7 0.2245 -0.1157 0.0287 0.038 Uiso calc R 1 1 . .
    C C9 0.3635(2) 0.03691(15) -0.08131(12) 0.0344(4) Uani d . 1 1 . .
    H H9 0.4161 0.0403 -0.1227 0.041 Uiso calc R 1 1 . .
    C C16 0.3976(2) 0.37045(13) 0.11932(12) 0.0308(4) Uani d . 1 1 . .
    C C23 -0.0336(2) 0.31820(14) -0.06556(11) 0.0317(4) Uani d . 1 1 . .
    C C8 0.3306(2) -0.05271(15) -0.05210(12) 0.0349(4) Uani d . 1 1 . .
    H H8 0.3623 -0.1104 -0.0726 0.042 Uiso calc R 1 1 . .
    O O2 -0.10279(18) 0.29013(11) 0.22277(11) 0.0498(4) Uani d . 1 1 . .
    C C18 0.5979(2) 0.36721(17) 0.22862(14) 0.0457(5) Uani d . 1 1 . .
    H H18 0.6798 0.3969 0.2588 0.055 Uiso calc R 1 1 . .
    C C2 -0.0601(2) 0.07623(14) 0.21197(11) 0.0320(4) Uani d . 1 1 . .
    H H2 -0.1199 0.0909 0.2485 0.038 Uiso calc R 1 1 . .
    C C13 0.2164(3) 0.54139(15) -0.04621(14) 0.0434(5) Uani d . 1 1 . .
    H H13 0.2255 0.6030 -0.0684 0.052 Uiso calc R 1 1 . .
    C C10 0.31789(19) 0.12252(13) -0.04881(11) 0.0277(3) Uani d . 1 1 . .
    C C14 0.3194(2) 0.51125(14) 0.01885(14) 0.0399(5) Uani d . 1 1 . .
    H H14 0.3949 0.5527 0.0417 0.048 Uiso calc R 1 1 . .
    C C12 0.1004(2) 0.48196(14) -0.07888(12) 0.0386(4) Uani d . 1 1 . .
    H H12 0.0303 0.5034 -0.1216 0.046 Uiso calc R 1 1 . .
    C C19 0.5562(2) 0.27527(16) 0.24857(14) 0.0419(5) Uani d . 1 1 . .
    H H19 0.6092 0.2420 0.2922 0.050 Uiso calc R 1 1 . .
    C C22 0.3551(2) 0.22076(15) -0.08135(11) 0.0321(4) Uani d . 1 1 . .
    C C17 0.5179(2) 0.41533(15) 0.16363(13) 0.0400(5) Uani d . 1 1 . .
    H H17 0.5452 0.4778 0.1499 0.048 Uiso calc R 1 1 . .
loop_
    _atom_site_aniso_label
    _atom_site_aniso_U_11
    _atom_site_aniso_U_22
    _atom_site_aniso_U_33
    _atom_site_aniso_U_12
    _atom_site_aniso_U_13
    _atom_site_aniso_U_23
    Rh1 0.02553(8) 0.01557(7) 0.02292(7) -0.00143(4) 0.00549(5) -0.00021(4)
    N1 0.0264(7) 0.0176(6) 0.0235(7) -0.0014(5) 0.0043(5) 0.0010(5)
    N2 0.0262(7) 0.0203(6) 0.0246(7) -0.0007(5) 0.0046(6) -0.0018(5)
    O5 0.0323(7) 0.0257(6) 0.0296(7) -0.0020(5) 0.0010(5) 0.0006(5)
    N4 0.0340(8) 0.0190(7) 0.0284(7) -0.0008(6) 0.0108(6) 0.0010(5)
    C6 0.0266(8) 0.0215(8) 0.0258(8) -0.0009(6) 0.0021(7) -0.0012(6)
    C5 0.0275(8) 0.0195(7) 0.0240(8) -0.0005(6) 0.0014(6) -0.0003(6)
    O1 0.0349(7) 0.0197(6) 0.0336(7) 0.0008(5) 0.0119(5) -0.0026(5)
    N3 0.0277(7) 0.0221(7) 0.0289(7) -0.0024(6) 0.0063(6) -0.0041(6)
    O4 0.0565(10) 0.0437(9) 0.0410(9) -0.0150(7) 0.0075(7) 0.0115(6)
    C4 0.0366(10) 0.0196(8) 0.0317(9) -0.0019(7) 0.0019(7) 0.0027(7)
    C21 0.0312(9) 0.0253(8) 0.0332(9) -0.0002(7) 0.0079(7) -0.0035(7)
    C11 0.0402(10) 0.0248(8) 0.0268(9) 0.0052(7) 0.0114(7) 0.0022(7)
    O7 0.0612(9) 0.0309(7) 0.0357(7) 0.0079(7) 0.0174(7) 0.0000(6)
    C20 0.0286(9) 0.0299(9) 0.0299(9) 0.0033(7) 0.0038(7) -0.0067(7)
    O8 0.0523(9) 0.0313(7) 0.0405(8) 0.0085(6) 0.0122(7) -0.0078(6)
    C24 0.0309(9) 0.0282(9) 0.0279(9) 0.0074(7) -0.0017(7) -0.0018(7)
    O3 0.0542(10) 0.0489(10) 0.0556(10) -0.0211(8) 0.0065(8) -0.0042(8)
    O6 0.0470(9) 0.0529(9) 0.0332(7) 0.0040(7) -0.0036(6) 0.0070(7)
    C1 0.0287(8) 0.0245(8) 0.0241(8) -0.0007(6) 0.0054(7) -0.0010(6)
    C15 0.0354(10) 0.0216(8) 0.0375(10) -0.0036(7) 0.0147(8) -0.0020(7)
    C3 0.0392(10) 0.0278(9) 0.0321(9) -0.0053(7) 0.0072(8) 0.0079(7)
    C7 0.0356(10) 0.0226(8) 0.0348(10) 0.0005(7) 0.0036(8) -0.0027(7)
    C9 0.0336(10) 0.0385(11) 0.0330(10) 0.0039(8) 0.0109(8) -0.0068(8)
    C16 0.0324(9) 0.0247(8) 0.0374(10) -0.0050(7) 0.0116(8) -0.0067(7)
    C23 0.0390(10) 0.0301(9) 0.0266(9) 0.0047(8) 0.0080(8) -0.0009(7)
    C8 0.0359(10) 0.0306(10) 0.0379(10) 0.0073(8) 0.0057(8) -0.0094(8)
    O2 0.0586(10) 0.0346(8) 0.0667(11) 0.0002(7) 0.0390(9) -0.0092(7)
    C18 0.0322(10) 0.0469(13) 0.0547(13) -0.0081(9) -0.0003(9) -0.0187(10)
    C2 0.0367(10) 0.0336(9) 0.0275(9) -0.0027(8) 0.0109(7) 0.0024(7)
    C13 0.0599(14) 0.0240(9) 0.0528(13) 0.0031(9) 0.0273(11) 0.0111(8)
    C10 0.0272(8) 0.0289(9) 0.0272(8) -0.0008(7) 0.0054(7) -0.0024(7)
    C14 0.0459(12) 0.0233(9) 0.0554(13) -0.0066(8) 0.0224(10) 0.0000(8)
    C12 0.0537(12) 0.0296(10) 0.0354(10) 0.0080(9) 0.0159(9) 0.0084(8)
    C19 0.0343(10) 0.0438(12) 0.0427(12) 0.0021(9) -0.0055(9) -0.0096(9)
    C22 0.0350(10) 0.0329(10) 0.0328(10) -0.0022(7) 0.0179(8) -0.0034(7)
    C17 0.0366(11) 0.0323(10) 0.0518(12) -0.0106(8) 0.0101(9) -0.0113(9)
_geom_special_details
;
All e.s.d.'s (except the e.s.d. in the dihedral angle between two l.s. planes)
are estimated using the full covariance matrix. The cell e.s.d.'s are taken
into account individually in the estimation of e.s.d.'s in distances, angles
and torsion angles; correlations between e.s.d.'s in cell parameters are only
used when they are defined by crystal symmetry. An approximate (isotropic)
treatment of cell e.s.d.'s is used for estimating e.s.d.'s involving l.s.
planes.
;
loop_
    _geom_bond_atom_site_label_1
    _geom_bond_atom_site_label_2
    _geom_bond_site_symmetry_2
    _geom_bond_distance
    _geom_bond_publ_flag
    Rh1 N1 . 1.9529(13) y
    Rh1 N4 . 1.9571(14) y
    Rh1 O1 . 2.0226(12) y
    Rh1 O5 . 2.0316(13) y
    Rh1 N3 . 2.0689(15) y
    Rh1 N2 . 2.0808(14) y
    N1 C5 . 1.337(2) ?
    N1 C1 . 1.337(2) ?
    N2 C10 . 1.341(2) ?
    N2 C6 . 1.371(2) ?
    O5 C23 . 1.317(2) ?
    N4 C11 . 1.336(2) ?
    N4 C15 . 1.342(2) ?
    C6 C7 . 1.382(2) ?
    C6 C5 . 1.481(2) ?
    C5 C4 . 1.389(2) ?
    O1 C21 . 1.313(2) ?
    N3 C20 . 1.340(2) ?
    N3 C16 . 1.376(2) ?
    O4 C22 . 1.283(3) ?
    O4 H4 . 0.8200 ?
    C4 C3 . 1.389(3) ?
    C4 H4A . 0.9300 ?
    C21 O2 . 1.208(2) ?
    C21 C1 . 1.512(2) ?
    C11 C12 . 1.383(3) ?
    C11 C23 . 1.511(3) ?
    O7 C24 . 1.277(2) ?
    C20 C19 . 1.394(3) ?
    C20 C24 . 1.513(3) ?
    O8 C24 . 1.215(2) ?
    O3 C22 . 1.206(3) ?
    O6 C23 . 1.213(2) ?
    C1 C2 . 1.377(2) ?
    C15 C14 . 1.396(3) ?
    C15 C16 . 1.471(3) ?
    C3 C2 . 1.391(3) ?
    C3 H3 . 0.9300 ?
    C7 C8 . 1.390(3) ?
    C7 H7 . 0.9300 ?
    C9 C8 . 1.374(3) ?
    C9 C10 . 1.390(3) ?
    C9 H9 . 0.9300 ?
    C16 C17 . 1.374(3) ?
    C8 H8 . 0.9300 ?
    C18 C19 . 1.372(3) ?
    C18 C17 . 1.379(3) ?
    C18 H18 . 0.9300 ?
    C2 H2 . 0.9300 ?
    C13 C12 . 1.382(3) ?
    C13 C14 . 1.386(3) ?
    C13 H13 . 0.9300 ?
    C10 C22 . 1.513(3) ?
    C14 H14 . 0.9300 ?
    C12 H12 . 0.9300 ?
    C19 H19 . 0.9300 ?
    C17 H17 . 0.9300 ?
loop_
    _geom_angle_atom_site_label_1
    _geom_angle_atom_site_label_2
    _geom_angle_atom_site_label_3
    _geom_angle_site_symmetry_1
    _geom_angle_site_symmetry_3
    _geom_angle
    _geom_angle_publ_flag
    N1 Rh1 N4 . . 169.74(6) y
    N1 Rh1 O1 . . 82.06(5) y
    N4 Rh1 O1 . . 89.49(5) y
    N1 Rh1 O5 . . 92.80(5) y
    N4 Rh1 O5 . . 81.31(6) y
    O1 Rh1 O5 . . 89.77(5) y
    N1 Rh1 N3 . . 105.16(6) y
    N4 Rh1 N3 . . 80.34(6) y
    O1 Rh1 N3 . . 88.77(5) y
    O5 Rh1 N3 . . 161.60(5) y
    N1 Rh1 N2 . . 79.31(6) y
    N4 Rh1 N2 . . 108.94(6) y
    O1 Rh1 N2 . . 161.35(5) y
    O5 Rh1 N2 . . 90.23(5) y
    N3 Rh1 N2 . . 96.93(6) y
    C5 N1 C1 . . 123.71(15) ?
    C5 N1 Rh1 . . 120.29(12) ?
    C1 N1 Rh1 . . 115.65(11) ?
    C10 N2 C6 . . 118.36(15) ?
    C10 N2 Rh1 . . 128.91(12) ?
    C6 N2 Rh1 . . 112.71(11) ?
    C23 O5 Rh1 . . 113.81(12) ?
    C11 N4 C15 . . 123.93(15) ?
    C11 N4 Rh1 . . 116.31(12) ?
    C15 N4 Rh1 . . 118.27(12) ?
    N2 C6 C7 . . 121.85(16) ?
    N2 C6 C5 . . 115.40(14) ?
    C7 C6 C5 . . 122.74(15) ?
    N1 C5 C4 . . 118.83(16) ?
    N1 C5 C6 . . 112.24(14) ?
    C4 C5 C6 . . 128.90(15) ?
    C21 O1 Rh1 . . 112.97(10) ?
    C20 N3 C16 . . 118.43(16) ?
    C20 N3 Rh1 . . 129.77(12) ?
    C16 N3 Rh1 . . 111.63(12) ?
    C22 O4 H4 . . 109.5 ?
    C5 C4 C3 . . 118.54(16) ?
    C5 C4 H4A . . 120.7 ?
    C3 C4 H4A . . 120.7 ?
    O2 C21 O1 . . 123.68(17) ?
    O2 C21 C1 . . 120.73(17) ?
    O1 C21 C1 . . 115.58(15) ?
    N4 C11 C12 . . 119.57(18) ?
    N4 C11 C23 . . 113.49(15) ?
    C12 C11 C23 . . 126.69(18) ?
    N3 C20 C19 . . 122.11(18) ?
    N3 C20 C24 . . 118.53(16) ?
    C19 C20 C24 . . 119.22(18) ?
    O8 C24 O7 . . 125.35(18) ?
    O8 C24 C20 . . 117.09(17) ?
    O7 C24 C20 . . 117.56(16) ?
    N1 C1 C2 . . 119.94(16) ?
    N1 C1 C21 . . 113.40(15) ?
    C2 C1 C21 . . 126.61(16) ?
    N4 C15 C14 . . 118.48(18) ?
    N4 C15 C16 . . 113.04(15) ?
    C14 C15 C16 . . 128.44(18) ?
    C4 C3 C2 . . 120.91(17) ?
    C4 C3 H3 . . 119.5 ?
    C2 C3 H3 . . 119.5 ?
    C6 C7 C8 . . 119.09(18) ?
    C6 C7 H7 . . 120.5 ?
    C8 C7 H7 . . 120.5 ?
    C8 C9 C10 . . 119.73(18) ?
    C8 C9 H9 . . 120.1 ?
    C10 C9 H9 . . 120.1 ?
    C17 C16 N3 . . 121.32(19) ?
    C17 C16 C15 . . 122.71(17) ?
    N3 C16 C15 . . 115.96(16) ?
    O6 C23 O5 . . 123.79(19) ?
    O6 C23 C11 . . 121.25(18) ?
    O5 C23 C11 . . 114.92(16) ?
    C9 C8 C7 . . 119.00(17) ?
    C9 C8 H8 . . 120.5 ?
    C7 C8 H8 . . 120.5 ?
    C19 C18 C17 . . 119.67(19) ?
    C19 C18 H18 . . 120.2 ?
    C17 C18 H18 . . 120.2 ?
    C1 C2 C3 . . 118.00(17) ?
    C1 C2 H2 . . 121.0 ?
    C3 C2 H2 . . 121.0 ?
    C12 C13 C14 . . 121.48(18) ?
    C12 C13 H13 . . 119.3 ?
    C14 C13 H13 . . 119.3 ?
    N2 C10 C9 . . 121.95(17) ?
    N2 C10 C22 . . 118.83(16) ?
    C9 C10 C22 . . 119.23(16) ?
    C13 C14 C15 . . 118.33(19) ?
    C13 C14 H14 . . 120.8 ?
    C15 C14 H14 . . 120.8 ?
    C13 C12 C11 . . 118.02(19) ?
    C13 C12 H12 . . 121.0 ?
    C11 C12 H12 . . 121.0 ?
    C18 C19 C20 . . 118.9(2) ?
    C18 C19 H19 . . 120.6 ?
    C20 C19 H19 . . 120.6 ?
    O3 C22 O4 . . 128.0(2) ?
    O3 C22 C10 . . 120.88(19) ?
    O4 C22 C10 . . 111.14(16) ?
    C16 C17 C18 . . 119.59(19) ?
    C16 C17 H17 . . 120.2 ?
    C18 C17 H17 . . 120.2 ?
loop_
    _geom_torsion_atom_site_label_1
    _geom_torsion_atom_site_label_2
    _geom_torsion_atom_site_label_3
    _geom_torsion_atom_site_label_4
    _geom_torsion_site_symmetry_1
    _geom_torsion_site_symmetry_2
    _geom_torsion_site_symmetry_3
    _geom_torsion_site_symmetry_4
    _geom_torsion
    _geom_torsion_publ_flag
    N4 Rh1 N1 C5 . . . . 142.4(3) ?
    O1 Rh1 N1 C5 . . . . 177.26(13) ?
    O5 Rh1 N1 C5 . . . . 87.88(13) ?
    N3 Rh1 N1 C5 . . . . -96.19(13) ?
    N2 Rh1 N1 C5 . . . . -1.83(12) ?
    N4 Rh1 N1 C1 . . . . -31.0(4) ?
    O1 Rh1 N1 C1 . . . . 3.86(12) ?
    O5 Rh1 N1 C1 . . . . -85.52(12) ?
    N3 Rh1 N1 C1 . . . . 90.41(13) ?
    N2 Rh1 N1 C1 . . . . -175.23(13) ?
    N1 Rh1 N2 C10 . . . . 178.45(16) ?
    N4 Rh1 N2 C10 . . . . 4.76(16) ?
    O1 Rh1 N2 C10 . . . . 175.62(15) ?
    O5 Rh1 N2 C10 . . . . 85.64(15) ?
    N3 Rh1 N2 C10 . . . . -77.37(15) ?
    N1 Rh1 N2 C6 . . . . 0.49(11) ?
    N4 Rh1 N2 C6 . . . . -173.19(11) ?
    O1 Rh1 N2 C6 . . . . -2.3(2) ?
    O5 Rh1 N2 C6 . . . . -92.31(12) ?
    N3 Rh1 N2 C6 . . . . 104.68(12) ?
    N1 Rh1 O5 C23 . . . . 168.90(13) ?
    N4 Rh1 O5 C23 . . . . -2.66(12) ?
    O1 Rh1 O5 C23 . . . . 86.86(12) ?
    N3 Rh1 O5 C23 . . . . 1.4(2) ?
    N2 Rh1 O5 C23 . . . . -111.79(13) ?
    N1 Rh1 N4 C11 . . . . -51.6(4) ?
    O1 Rh1 N4 C11 . . . . -86.07(13) ?
    O5 Rh1 N4 C11 . . . . 3.78(12) ?
    N3 Rh1 N4 C11 . . . . -174.92(13) ?
    N2 Rh1 N4 C11 . . . . 91.02(13) ?
    N1 Rh1 N4 C15 . . . . 115.0(3) ?
    O1 Rh1 N4 C15 . . . . 80.54(13) ?
    O5 Rh1 N4 C15 . . . . 170.39(14) ?
    N3 Rh1 N4 C15 . . . . -8.30(13) ?
    N2 Rh1 N4 C15 . . . . -102.37(13) ?
    C10 N2 C6 C7 . . . . 1.6(2) ?
    Rh1 N2 C6 C7 . . . . 179.84(14) ?
    C10 N2 C6 C5 . . . . -177.49(15) ?
    Rh1 N2 C6 C5 . . . . 0.70(18) ?
    C1 N1 C5 C4 . . . . -2.9(3) ?
    Rh1 N1 C5 C4 . . . . -175.79(12) ?
    C1 N1 C5 C6 . . . . 175.50(15) ?
    Rh1 N1 C5 C6 . . . . 2.7(2) ?
    N2 C6 C5 N1 . . . . -2.1(2) y
    C7 C6 C5 N1 . . . . 178.79(16) ?
    N2 C6 C5 C4 . . . . 176.16(17) ?
    C7 C6 C5 C4 . . . . -3.0(3) ?
    N1 Rh1 O1 C21 . . . . -5.47(13) ?
    N4 Rh1 O1 C21 . . . . 168.69(13) ?
    O5 Rh1 O1 C21 . . . . 87.39(13) ?
    N3 Rh1 O1 C21 . . . . -110.96(13) ?
    N2 Rh1 O1 C21 . . . . -2.7(2) ?
    N1 Rh1 N3 C20 . . . . 10.65(17) ?
    N4 Rh1 N3 C20 . . . . -178.22(16) ?
    O1 Rh1 N3 C20 . . . . 92.09(16) ?
    O5 Rh1 N3 C20 . . . . 177.68(16) ?
    N2 Rh1 N3 C20 . . . . -70.10(16) ?
    N1 Rh1 N3 C16 . . . . -164.44(12) ?
    N4 Rh1 N3 C16 . . . . 6.69(12) ?
    O1 Rh1 N3 C16 . . . . -83.00(12) ?
    O5 Rh1 N3 C16 . . . . 2.6(2) ?
    N2 Rh1 N3 C16 . . . . 114.81(12) ?
    N1 C5 C4 C3 . . . . 1.1(3) ?
    C6 C5 C4 C3 . . . . -177.02(17) ?
    Rh1 O1 C21 O2 . . . . -172.48(18) ?
    Rh1 O1 C21 C1 . . . . 6.0(2) ?
    C15 N4 C11 C12 . . . . 4.9(3) ?
    Rh1 N4 C11 C12 . . . . 170.67(14) ?
    C15 N4 C11 C23 . . . . -169.87(16) ?
    Rh1 N4 C11 C23 . . . . -4.10(19) ?
    C16 N3 C20 C19 . . . . 0.7(3) ?
    Rh1 N3 C20 C19 . . . . -174.12(15) ?
    C16 N3 C20 C24 . . . . -174.99(16) ?
    Rh1 N3 C20 C24 . . . . 10.2(2) ?
    N3 C20 C24 O8 . . . . 75.6(2) ?
    C19 C20 C24 O8 . . . . -100.2(2) ?
    N3 C20 C24 O7 . . . . -105.1(2) ?
    C19 C20 C24 O7 . . . . 79.0(2) ?
    C5 N1 C1 C2 . . . . 2.6(3) ?
    Rh1 N1 C1 C2 . . . . 175.79(13) ?
    C5 N1 C1 C21 . . . . -174.92(15) ?
    Rh1 N1 C1 C21 . . . . -1.77(19) ?
    O2 C21 C1 N1 . . . . 175.54(19) ?
    O1 C21 C1 N1 . . . . -3.0(2) ?
    O2 C21 C1 C2 . . . . -1.8(3) ?
    O1 C21 C1 C2 . . . . 179.66(17) ?
    C11 N4 C15 C14 . . . . -4.0(3) ?
    Rh1 N4 C15 C14 . . . . -169.55(14) ?
    C11 N4 C15 C16 . . . . 173.52(16) ?
    Rh1 N4 C15 C16 . . . . 8.0(2) ?
    C5 C4 C3 C2 . . . . 0.9(3) ?
    N2 C6 C7 C8 . . . . -0.6(3) ?
    C5 C6 C7 C8 . . . . 178.45(16) ?
    C20 N3 C16 C17 . . . . -1.0(3) ?
    Rh1 N3 C16 C17 . . . . 174.67(15) ?
    C20 N3 C16 C15 . . . . 179.72(16) ?
    Rh1 N3 C16 C15 . . . . -4.57(19) ?
    N4 C15 C16 C17 . . . . 178.97(17) ?
    C14 C15 C16 C17 . . . . -3.8(3) ?
    N4 C15 C16 N3 . . . . -1.8(2) y
    C14 C15 C16 N3 . . . . 175.46(18) ?
    Rh1 O5 C23 O6 . . . . -176.56(16) ?
    Rh1 O5 C23 C11 . . . . 1.25(19) ?
    N4 C11 C23 O6 . . . . 179.66(17) ?
    C12 C11 C23 O6 . . . . 5.3(3) ?
    N4 C11 C23 O5 . . . . 1.8(2) ?
    C12 C11 C23 O5 . . . . -172.54(18) ?
    C10 C9 C8 C7 . . . . 1.4(3) ?
    C6 C7 C8 C9 . . . . -0.9(3) ?
    N1 C1 C2 C3 . . . . -0.5(3) ?
    C21 C1 C2 C3 . . . . 176.71(18) ?
    C4 C3 C2 C1 . . . . -1.2(3) ?
    C6 N2 C10 C9 . . . . -1.2(3) ?
    Rh1 N2 C10 C9 . . . . -179.03(13) ?
    C6 N2 C10 C22 . . . . 178.66(15) ?
    Rh1 N2 C10 C22 . . . . 0.8(2) ?
    C8 C9 C10 N2 . . . . -0.3(3) ?
    C8 C9 C10 C22 . . . . 179.85(18) ?
    C12 C13 C14 C15 . . . . 2.5(3) ?
    N4 C15 C14 C13 . . . . 0.3(3) ?
    C16 C15 C14 C13 . . . . -176.87(19) ?
    C14 C13 C12 C11 . . . . -1.7(3) ?
    N4 C11 C12 C13 . . . . -1.9(3) ?
    C23 C11 C12 C13 . . . . 172.14(18) ?
    C17 C18 C19 C20 . . . . 0.0(3) ?
    N3 C20 C19 C18 . . . . -0.2(3) ?
    C24 C20 C19 C18 . . . . 175.48(19) ?
    N2 C10 C22 O3 . . . . 79.9(2) ?
    C9 C10 C22 O3 . . . . -100.3(2) ?
    N2 C10 C22 O4 . . . . -100.8(2) ?
    C9 C10 C22 O4 . . . . 79.0(2) ?
    N3 C16 C17 C18 . . . . 0.9(3) ?
    C15 C16 C17 C18 . . . . -179.95(19) ?
    C19 C18 C17 C16 . . . . -0.3(3) ?
loop_
    _geom_hbond_atom_site_label_D
    _geom_hbond_atom_site_label_H
    _geom_hbond_atom_site_label_A
    _geom_hbond_site_symmetry_A
    _geom_hbond_distance_DH
    _geom_hbond_distance_HA
    _geom_hbond_distance_DA
    _geom_hbond_angle_DHA
    O4 H4 O7 4_565 0.82 1.64 2.443(2) 167.9
    C2 H2 O6 4_566 0.93 2.51 3.326(2) 146.7
    C4 H4A O5 3 0.93 2.54 3.341(2) 145.1
    C7 H7 O5 3 0.93 2.51 3.304(2) 143.2
    C9 H9 O8 3_655 0.93 2.36 3.097(2) 136.3
    C12 H12 O1 3_565 0.93 2.59 3.194(2) 122.9
    C17 H17 O7 2_655 0.93 2.42 3.148(2) 135.5
data_global
_journal_date_recd_electronic     2012-01-18
_journal_date_accepted     2012-02-04
_journal_name_full     'Acta Crystallographica, Section E'
_journal_year     2012
_journal_volume     68
_journal_issue      3
_journal_page_first     m290
_journal_page_last     m291
_journal_paper_category     QM
_journal_paper_doi     10.1107/S1600536812004850
_journal_coeditor_code     ZQ2151
_publ_contact_author_name     'Haiquan Su'
_publ_contact_author_address
;
School of Chemistry and Chemical Engineering
Inner Mongolia University
Hohhot 010021
People's Republic of China
;
_publ_contact_author_email     haiquansu@yahoo.com
_publ_contact_author_fax     '86 471 4992981'
_publ_contact_author_phone     '86 471 4992981'
_publ_section_title
;\
(2,2'-Bipyridine-6,6'-dicarboxylato-\k^3^<i>N</i>,<i>N</i>',<i>O</i>^6^)(6'-\
carboxy-2,2'-bipyridine-6-carboxylato-\k^3^<i>N</i>,<i>N</i>',<i>O</i>^6^)\
rhodium(III)
;
loop_
    _publ_author_name
    _publ_author_address
    'Wang, Huimin'
;
College of Life Sciences
Inner Mongolia University
Hohhot 010021
People's Republic of China
;
    'Gu, Xiaojun'
;
School of Chemistry and Chemical Engineering
Inner Mongolia University
Hohhot 010021
People's Republic of China
;
    'Zhang, Bingbing'
;
College of Life Sciences
Inner Mongolia University
Hohhot 010021
People's Republic of China
;
    'Su, Haiquan'
;
School of Chemistry and Chemical Engineering
Inner Mongolia University
Hohhot 010021
People's Republic of China
;
    'Hu, Ming'
;
School of Chemistry and Chemical Engineering
Inner Mongolia University
Hohhot 010021
People's Republic of China
;
