# Supplementary material for: (2,2′-Bipyridine-6,6′-dicarboxyl­ato-κ3 N,N′,O 6)(6′-carb­oxy-2,2′-bipyridine-6-carboxyl­ato-κ3 N,N′,O 6)rhodium(III)
Source: Acta Crystallogr Sect E Struct Rep Online. 2012 Feb 17;68(Pt 3):m290–1. doi: 10.1107/S1600536812004850 (PMC3297246; doi:10.1107/S1600536812004850)
Supplement: Supplementary file 2 [file e-68-0m290-Isup2.hkl]

# 
# h,k,l, Fc-squared, Fo-squared, sigma(Fo-squared) and status flag 
# 
data_I
_shelx_title ' wanghuimin100318s_0m in P2(1)/c' 
_shelx_refln_list_code          4 
_shelx_F_calc_maximum      350.95 
_exptl_crystal_F_000      1742.00 
_reflns_d_resolution_high  0.7493 
 
loop_ 
 _symmetry_equiv_pos_as_xyz 
 'x, y, z' 
 '-x, y+1/2, -z+1/2' 
 '-x, -y, -z' 
 'x, -y-1/2, z-1/2' 
 
_cell_length_a     9.3308 
_cell_length_b    13.6186 
_cell_length_c    16.9974 
_cell_angle_alpha  90.000 
_cell_angle_beta  100.696 
_cell_angle_gamma  90.000 
 
_shelx_F_squared_multiplier     1.000 
 
loop_ 
 _refln_index_h 
 _refln_index_k 
 _refln_index_l 
 _refln_F_squared_calc 
 _refln_F_squared_meas 
 _refln_F_squared_sigma 
 _refln_observed_status 
   1   0   0    21352.48    20702.54    545.16 o 
   2   0   0      333.12      407.97      7.99 o 
   3   0   0      162.91      138.41     18.43 o 
   4   0   0     9714.99     9710.42    104.57 o 
   5   0   0     1254.37     1280.06     22.21 o 
   6   0   0     4507.39     4719.98     58.98 o 
   7   0   0     2135.17     2143.19     35.00 o 
   8   0   0      275.30      247.74     24.50 o 
   9   0   0      686.93      638.79     36.14 o 
  10   0   0     1355.92     1253.99     51.90 o 
  11   0   0       24.71       15.54     16.59 o 
  12   0   0      738.94      810.48     47.61 o 
   1   1   0    71074.48    62800.86   1879.15 o 
   2   1   0      319.95      269.92      7.37 o 
   3   1   0       35.29       37.36      2.42 o 
   4   1   0     7678.38     7554.88    107.11 o 
   5   1   0    10804.81    11070.19    122.40 o 
   6   1   0      582.28      587.26     10.95 o 
   7   1   0     1919.87     1885.59     22.72 o 
   8   1   0     1773.60     1740.45     28.46 o 
   9   1   0       53.24       64.57     12.37 o 
  10   1   0     1257.08     1241.47     36.72 o 
  11   1   0     2235.87     2184.01     52.17 o 
  12   1   0      255.03      269.72     23.56 o 
   0   2   0    32473.34    33984.24    468.95 o 
   1   2   0     6252.26     6617.96     49.66 o 
   2   2   0      650.83      796.52     11.13 o 
   3   2   0    12666.05    12798.30     79.46 o 
   4   2   0     3324.85     3282.62     28.22 o 
   5   2   0     2586.16     2800.00     26.42 o 
   6   2   0     8571.09     8531.72     67.13 o 
   7   2   0     7167.75     7201.40     72.60 o 
   8   2   0        0.42       -0.67      5.20 o 
   9   2   0     2247.97     2142.07     34.49 o 
  10   2   0     2538.12     2555.40     54.10 o 
  11   2   0      169.62      140.32     17.21 o 
  12   2   0      659.46      622.81     63.08 o 
   1   3   0     9995.23     9684.12     78.04 o 
   2   3   0     6690.04     6590.39     54.77 o 
   3   3   0      899.04     1007.86     14.93 o 
   4   3   0    10232.19    10383.69     95.54 o 
   5   3   0     6890.03     6639.10     61.91 o 
   6   3   0      740.02      726.69     11.00 o 
   7   3   0     2905.70     2944.68     38.78 o 
   8   3   0     2859.22     2750.75     38.97 o 
   9   3   0     1346.08     1370.08     27.55 o 
  10   3   0     1596.50     1664.50     42.34 o 
  11   3   0     3039.89     3015.84     97.83 o 
  12   3   0      471.19      516.34     28.54 o 
   0   4   0    30018.97    29097.76    416.70 o 
   1   4   0     7169.49     7271.12     74.04 o 
   2   4   0        7.80       12.02      3.68 o 
   3   4   0    10157.29    10116.75     87.08 o 
   4   4   0     1267.22     1156.24     22.73 o 
   5   4   0      933.83      945.94     17.61 o 
   6   4   0     8145.61     8215.92     79.48 o 
   7   4   0     3814.89     3757.74     46.14 o 
   8   4   0       52.28       52.54      7.54 o 
   9   4   0      942.28      991.90     38.80 o 
  10   4   0     3221.15     3255.08    111.66 o 
  11   4   0      102.98       98.27     15.35 o 
   1   5   0     7976.67     7692.97     65.68 o 
   2   5   0     4812.01     4726.03     40.32 o 
   3   5   0     1077.32     1146.26      9.04 o 
   4   5   0    13820.69    14124.77    120.92 o 
   5   5   0    12452.08    12890.66    113.85 o 
   6   5   0     3336.00     3510.47     52.19 o 
   7   5   0      734.36      715.31     20.07 o 
   8   5   0     3209.78     3107.56     43.15 o 
   9   5   0      664.97      676.43     20.11 o 
  10   5   0      527.32      547.13     16.42 o 
  11   5   0     1023.97     1087.88     37.28 o 
   0   6   0    32757.22    32544.83    442.55 o 
   1   6   0      325.68      496.32      9.58 o 
   2   6   0     1204.46     1095.50     12.60 o 
   3   6   0     6301.35     6260.34     57.13 o 
   4   6   0      787.94      775.18     15.52 o 
   5   6   0       50.48       32.91      7.19 o 
   6   6   0     3366.66     3268.14     41.44 o 
   7   6   0     2610.25     2520.35     56.15 o 
   8   6   0      128.76      119.05      9.99 o 
   9   6   0     1195.25     1143.13     26.30 o 
  10   6   0     1541.68     1532.44     27.30 o 
  11   6   0       25.42       15.53     11.55 o 
   1   7   0    22954.11    23605.14    189.71 o 
   2   7   0     3018.81     2772.40     25.57 o 
   3   7   0      278.76      286.64      7.16 o 
   4   7   0     2104.11     2060.39     28.29 o 
   5   7   0     5767.82     5576.14     59.14 o 
   6   7   0     1643.43     1636.79     27.52 o 
   7   7   0      756.35      704.51     18.80 o 
   8   7   0     1261.31     1247.60     26.33 o 
   9   7   0      108.49      115.52     11.23 o 
  10   7   0      394.93      423.85     15.18 o 
  11   7   0     1727.76     1759.24     47.46 o 
   0   8   0    22524.81    24613.27    344.22 o 
   1   8   0      917.94      910.55     15.29 o 
   2   8   0     2044.08     1979.46     20.96 o 
   3   8   0     3001.86     3004.49     27.74 o 
   4   8   0     2263.94     2279.33     60.22 o 
   5   8   0      823.37      829.28     18.43 o 
   6   8   0     3022.79     2953.94     40.18 o 
   7   8   0     2009.64     2008.43     33.32 o 
   8   8   0        7.31       -1.72      5.58 o 
   9   8   0      490.49      499.21     23.09 o 
  10   8   0      124.38      129.81     10.53 o 
   1   9   0    10488.07    10584.76     93.72 o 
   2   9   0     6884.46     6963.29     56.45 o 
   3   9   0      447.54      462.36      9.13 o 
   4   9   0     3518.34     3480.33     52.34 o 
   5   9   0     2869.07     2794.73     46.92 o 
   6   9   0      296.87      284.79     12.56 o 
   7   9   0      133.49      141.81     10.65 o 
   8   9   0      454.65      477.73     17.47 o 
   9   9   0      163.32      173.54     13.13 o 
  10   9   0      447.67      456.95     16.36 o 
   0  10   0    10577.18    10772.32    167.26 o 
   1  10   0     1356.63     1365.77     18.59 o 
   2  10   0      536.17      548.22     11.05 o 
   3  10   0     3581.60     3549.66     37.14 o 
   4  10   0      266.56      259.97     13.43 o 
   5  10   0     2450.84     2333.73     90.51 o 
   6  10   0     1622.79     1510.91     46.49 o 
   7  10   0     1610.56     1516.48     29.51 o 
   8  10   0       31.12       13.11     13.91 o 
   9  10   0      550.23      561.31     17.47 o 
  10  10   0      347.09      358.66     15.55 o 
   1  11   0      196.97      213.07      8.42 o 
   2  11   0     1099.12     1112.52     14.92 o 
   3  11   0       51.06       50.82     11.30 o 
   4  11   0     3776.06     3601.44    126.78 o 
   5  11   0     1264.44     1206.66     64.40 o 
   6  11   0      903.75      878.93     33.99 o 
   7  11   0      499.31      458.14     21.13 o 
   8  11   0     1245.67     1238.08     40.12 o 
   9  11   0        2.72        2.19      6.62 o 
   0  12   0       57.91       57.26      8.17 o 
   1  12   0     1156.93     1106.54     18.30 o 
   2  12   0       43.23       43.35      5.47 o 
   3  12   0     1800.48     1865.99     37.11 o 
   4  12   0       37.34       25.38     11.55 o 
   5  12   0        1.52       -2.22      8.38 o 
   6  12   0     2563.03     2480.70     83.34 o 
   7  12   0     1945.11     1866.68     43.45 o 
   8  12   0       16.01        7.59      7.09 o 
   9  12   0      635.54      656.36     22.77 o 
   1  13   0      782.35      858.09     14.85 o 
   2  13   0     2520.94     2512.71     44.79 o 
   3  13   0        9.10        5.65      6.33 o 
   4  13   0      180.90      157.62     20.01 o 
   5  13   0      387.55      372.46     18.23 o 
   6  13   0      320.57      320.69     18.53 o 
   7  13   0       72.89       82.78     10.14 o 
   8  13   0      274.97      241.56     20.55 o 
   0  14   0     1522.27     1609.30     28.15 o 
   1  14   0     1840.58     1768.83     20.82 o 
   2  14   0      111.15      127.41     13.77 o 
   3  14   0      547.67      583.12     21.54 o 
   4  14   0       42.68       42.79      8.92 o 
   5  14   0        6.92       -1.67      6.83 o 
   6  14   0      355.60      330.67     15.78 o 
   7  14   0      108.11      101.95     11.29 o 
   1  15   0      393.53      405.14     11.41 o 
   2  15   0      447.36      431.35     19.93 o 
   3  15   0      113.17      111.16     10.20 o 
   4  15   0      161.48      167.06     12.32 o 
   5  15   0      267.72      298.83     14.97 o 
   6  15   0      312.72      311.08     16.27 o 
   0  16   0      723.12      827.00     21.33 o 
   1  16   0      104.21       89.83      9.39 o 
   2  16   0       25.91       23.03      6.79 o 
   3  16   0       19.02       17.24      6.44 o 
   4  16   0       16.90       20.02      7.54 o 
   5  16   0       14.09        7.66     10.21 o 
   1  17   0      371.04      402.14     20.24 o 
   2  17   0      431.00      465.87     18.23 o 
   3  17   0       15.94       17.71      9.35 o 
   4  17   0      122.16      124.00     15.00 o 
   1  18   0      300.40      343.85     29.99 o 
 -12   1   1       25.84       13.70     21.95 o 
 -11   1   1       10.66       17.39     11.82 o 
 -10   1   1      195.75      197.50     17.99 o 
  -9   1   1       57.59       62.65     16.04 o 
  -8   1   1        0.08       -4.42      4.42 o 
  -7   1   1      300.10      347.97     15.16 o 
  -6   1   1      667.04      700.53     11.99 o 
  -5   1   1      605.79      643.24     10.49 o 
  -4   1   1      845.43      881.74     11.26 o 
  -3   1   1     2986.64     3177.72     29.60 o 
  -2   1   1      809.99      864.07      8.87 o 
  -1   1   1     2505.42     2674.50     19.24 o 
   0   1   1     1283.89     1297.04     10.22 o 
   1   1   1     1389.35     1462.36      9.62 o 
   2   1   1      164.33      162.51      8.89 o 
   3   1   1      273.49      286.35      6.17 o 
   4   1   1     1352.28     1525.85     14.08 o 
   5   1   1       34.41       34.74      3.18 o 
   6   1   1      130.48      170.24      5.83 o 
   7   1   1      119.66      123.84      4.94 o 
   8   1   1      279.02      287.51     10.21 o 
   9   1   1      167.68      149.46     15.43 o 
  10   1   1      137.07      135.23     16.58 o 
  11   1   1        0.85       -9.82      9.82 o 
  12   1   1       24.11       37.11     13.64 o 
 -12   2   1       82.32       77.83     15.95 o 
 -11   2   1       82.10       73.85     14.92 o 
 -10   2   1       12.81       39.56     11.62 o 
  -9   2   1       30.48       27.14      6.70 o 
  -8   2   1       43.22       44.10     12.90 o 
  -7   2   1      353.42      363.77     11.72 o 
  -6   2   1      469.25      462.87     10.38 o 
  -5   2   1      189.77      202.47      5.91 o 
  -4   2   1       33.85       37.45      2.67 o 
  -3   2   1        3.44        7.64      5.10 o 
  -2   2   1      952.59     1007.96     10.50 o 
  -1   2   1      253.12      226.63      3.43 o 
   0   2   1     1457.41     1652.59     15.68 o 
   1   2   1     5715.69     5771.90     39.42 o 
   2   2   1      458.73      491.68      4.84 o 
   3   2   1        4.64       11.65      1.20 o 
   4   2   1     2405.41     2449.27     19.40 o 
   5   2   1      311.04      330.13      5.94 o 
   6   2   1       40.60       53.10      3.43 o 
   7   2   1      123.13      117.59      8.88 o 
   8   2   1       44.73       36.85      7.74 o 
   9   2   1      458.69      424.03     21.29 o 
  10   2   1        9.83        3.07      9.86 o 
  11   2   1        0.20      -12.19     12.19 o 
  12   2   1        6.98        9.15     12.01 o 
 -12   3   1      270.44      284.11     33.09 o 
 -11   3   1        0.67        3.64     10.62 o 
 -10   3   1       20.01       18.67     10.89 o 
  -9   3   1       34.99       23.81      7.08 o 
  -8   3   1       22.28       33.84     10.24 o 
  -7   3   1      314.23      312.61     12.03 o 
  -6   3   1      142.50      140.63      9.10 o 
  -5   3   1      522.02      548.72      8.66 o 
  -4   3   1       18.36       19.61      1.46 o 
  -3   3   1      100.07      133.79      3.04 o 
  -2   3   1     5130.59     5339.27     35.19 o 
  -1   3   1        1.35        8.03      3.63 o 
   0   3   1     1877.93     2076.58     20.17 o 
   1   3   1      602.93      606.29     10.91 o 
   2   3   1       72.25       69.48      3.88 o 
   3   3   1      379.50      362.04      8.84 o 
   4   3   1      177.35      186.47      8.08 o 
   5   3   1       83.05      134.74      4.39 o 
   6   3   1      458.45      471.21      8.76 o 
   7   3   1      287.80      329.82     12.67 o 
   8   3   1        3.45       12.20      4.55 o 
   9   3   1        1.34       -0.17      4.82 o 
  10   3   1        0.94        7.48     10.43 o 
  11   3   1       20.00       24.14     12.04 o 
 -12   4   1      123.01       97.47     16.57 o 
 -11   4   1      243.47      254.84     21.41 o 
 -10   4   1       18.99       18.29      7.86 o 
  -9   4   1      321.91      307.75     14.05 o 
  -8   4   1      257.08      243.77     12.64 o 
  -7   4   1       11.09        5.70      5.67 o 
  -6   4   1     2969.18     2982.62     37.42 o 
  -5   4   1     2539.49     2583.62     32.07 o 
  -4   4   1        1.32       -1.35      2.72 o 
  -3   4   1      626.81      578.08      6.99 o 
  -2   4   1     3418.81     3488.28     24.95 o 
  -1   4   1      821.38      899.84      8.87 o 
   0   4   1      894.04      989.21     26.54 o 
   1   4   1     1980.85     2040.96     20.79 o 
   2   4   1     1406.29     1443.73     15.92 o 
   3   4   1     1044.59     1024.21     15.93 o 
   4   4   1     1859.92     2243.95     29.58 o 
   5   4   1      453.25      439.20     14.99 o 
   6   4   1       77.03       66.66      7.04 o 
   7   4   1      562.38      620.30     22.30 o 
   8   4   1     1025.94     1008.88     22.57 o 
   9   4   1        5.24       -1.36      7.64 o 
  10   4   1       55.59       51.67     12.72 o 
  11   4   1      299.33      264.38     21.88 o 
 -11   5   1        0.17       17.92     11.35 o 
 -10   5   1        2.03       -6.58      9.35 o 
  -9   5   1      781.31      754.44     20.86 o 
  -8   5   1       50.35       67.81      8.17 o 
  -7   5   1      253.19      235.35     11.46 o 
  -6   5   1      237.91      215.08     11.93 o 
  -5   5   1      255.72      276.70     10.48 o 
  -4   5   1     3761.42     3991.83     42.47 o 
  -3   5   1     2269.15     2216.08     17.96 o 
  -2   5   1     1125.83     1226.52     13.02 o 
  -1   5   1        7.46       13.12      2.32 o 
   0   5   1       27.04       28.35      3.29 o 
   1   5   1      268.01      292.19      6.60 o 
   2   5   1     6233.94     6430.39     56.35 o 
   3   5   1     2244.56     2340.61     27.88 o 
   4   5   1       23.43       30.22      4.48 o 
   5   5   1      610.65      598.18     14.82 o 
   6   5   1     3202.59     3221.96     48.49 o 
   7   5   1      294.06      304.86     12.68 o 
   8   5   1       37.09       41.00      7.33 o 
   9   5   1      193.33      177.74     10.42 o 
  10   5   1        1.83       -1.64      4.80 o 
  11   5   1      133.56      137.93     31.73 o 
 -11   6   1       68.61       39.19     13.50 o 
 -10   6   1      122.22      104.13     10.93 o 
  -9   6   1       80.13       97.76     10.09 o 
  -8   6   1      996.02      984.65     27.96 o 
  -7   6   1      132.46      121.82      9.36 o 
  -6   6   1        5.05        8.48      4.47 o 
  -5   6   1     6065.50     6041.10     61.54 o 
  -4   6   1     3214.92     3494.57     39.34 o 
  -3   6   1     4780.19     5257.16     37.39 o 
  -2   6   1     5073.65     5092.50     40.62 o 
  -1   6   1     7742.88     8231.64     61.72 o 
   0   6   1     2164.58     2406.30     32.15 o 
   1   6   1      430.78      397.17      8.38 o 
   2   6   1      697.80      678.75     11.22 o 
   3   6   1     2357.27     2403.36     23.08 o 
   4   6   1     5114.72     5476.64     55.71 o 
   5   6   1     1297.07     1398.18     23.56 o 
   6   6   1      108.40       96.18      8.07 o 
   7   6   1     1713.79     1718.38     29.47 o 
   8   6   1      250.01      245.78     13.11 o 
   9   6   1       95.42       77.20      8.02 o 
  10   6   1      118.43      117.85      8.67 o 
  11   6   1       71.11       78.51     15.31 o 
 -11   7   1       35.28       28.00      7.94 o 
 -10   7   1      134.50      141.06     15.75 o 
  -9   7   1      358.93      341.31     15.68 o 
  -8   7   1       66.72       68.33      8.60 o 
  -7   7   1     1541.71     1497.40     40.61 o 
  -6   7   1       57.79       50.75      6.84 o 
  -5   7   1      706.73      713.51     16.49 o 
  -4   7   1     8749.63     8786.61     59.35 o 
  -3   7   1     1018.72     1129.73     13.52 o 
  -2   7   1       21.29       16.59      2.39 o 
  -1   7   1     1853.83     1595.64     17.83 o 
   0   7   1     4952.21     5042.09     91.97 o 
   1   7   1      474.79      544.64     10.77 o 
   2   7   1     4405.71     4583.44     44.51 o 
   3   7   1     3888.16     3870.43     40.76 o 
   4   7   1       53.23       62.55      9.33 o 
   5   7   1      415.55      424.94     13.09 o 
   6   7   1     3237.98     3279.19     84.28 o 
   7   7   1       47.89       37.67      6.76 o 
   8   7   1      392.23      377.55     24.90 o 
   9   7   1      729.58      709.54     18.24 o 
  10   7   1      360.87      375.52     14.92 o 
  11   7   1       42.50       63.40     13.93 o 
 -11   8   1      351.11      354.56     15.61 o 
 -10   8   1       34.31       30.68      8.64 o 
  -9   8   1      880.00      886.01     23.72 o 
  -8   8   1     2260.20     2204.94     41.44 o 
  -7   8   1      144.99      160.41     13.76 o 
  -6   8   1      133.55      131.50     12.17 o 
  -5   8   1     2723.26     2644.80     35.63 o 
  -4   8   1     1019.39      949.60     22.98 o 
  -3   8   1      116.58      110.28      4.81 o 
  -2   8   1     3125.70     2930.68     28.05 o 
  -1   8   1      334.10      296.76      8.79 o 
   0   8   1       16.31       41.93      5.27 o 
   1   8   1      792.13      776.82     13.82 o 
   2   8   1     1394.63     1438.03     20.06 o 
   3   8   1      392.40      394.45      7.68 o 
   4   8   1     1692.81     1623.04     31.24 o 
   5   8   1      189.46      190.12     16.87 o 
   6   8   1        8.30        5.29      5.08 o 
   7   8   1      521.82      564.43     17.34 o 
   8   8   1      154.57      158.18     10.01 o 
   9   8   1      165.43      146.75     10.35 o 
  10   8   1      915.65      876.61     21.88 o 
 -10   9   1      445.11      459.89     23.76 o 
  -9   9   1      757.08      761.87     25.38 o 
  -8   9   1       62.09       56.55      8.64 o 
  -7   9   1     1539.48     1474.74     41.39 o 
  -6   9   1      623.93      590.87     16.97 o 
  -5   9   1      110.94      106.50     15.20 o 
  -4   9   1      735.28      755.62     21.18 o 
  -3   9   1      703.46      649.56     11.02 o 
  -2   9   1       60.35       80.51      5.58 o 
  -1   9   1     8188.21     8362.61     66.44 o 
   0   9   1     2079.05     2009.91     26.50 o 
   1   9   1      263.24      273.01     14.57 o 
   2   9   1     4444.19     4413.87     45.66 o 
   3   9   1     6457.77     6502.19     52.73 o 
   4   9   1        6.31       -2.49      7.17 o 
   5   9   1     1012.48     1026.56     26.11 o 
   6   9   1     2832.48     2721.54     44.09 o 
   7   9   1      194.46      188.07     12.22 o 
   8   9   1      161.97      185.26     11.00 o 
   9   9   1      816.14      799.53     20.17 o 
  10   9   1      232.08      228.00     12.68 o 
 -10  10   1       52.47       47.15      9.52 o 
  -9  10   1      189.36      182.61     13.77 o 
  -8  10   1      692.05      717.26     21.30 o 
  -7  10   1      225.43      200.43     12.54 o 
  -6  10   1      596.97      634.05     22.16 o 
  -5  10   1     1029.83     1050.82     45.70 o 
  -4  10   1       18.19       19.94      5.68 o 
  -3  10   1      289.88      302.54      8.15 o 
  -2  10   1     3822.80     3852.07     42.60 o 
  -1  10   1     3956.28     3981.95     38.02 o 
   0  10   1       49.02       34.52      4.11 o 
   1  10   1     7274.22     7457.54     74.99 o 
   2  10   1      728.07      736.72     12.75 o 
   3  10   1     2916.20     2896.58     45.79 o 
   4  10   1      929.32      982.22     25.04 o 
   5  10   1     2612.60     2536.03     70.20 o 
   6  10   1       19.15       19.44      7.44 o 
   7  10   1      614.55      600.26     23.27 o 
   8  10   1      365.33      355.20     13.76 o 
   9  10   1       19.38       17.75      6.36 o 
  10  10   1       73.58       62.73      7.68 o 
  -9  11   1      539.98      561.12     20.41 o 
  -8  11   1      335.24      334.50     19.44 o 
  -7  11   1     1392.71     1310.05     34.92 o 
  -6  11   1     1675.36     1667.68     40.72 o 
  -5  11   1        0.13       -2.54      5.32 o 
  -4  11   1     1874.66     1830.21     45.88 o 
  -3  11   1      180.35      145.94     11.39 o 
  -2  11   1      449.57      474.76     13.91 o 
  -1  11   1     6755.97     6901.42     59.31 o 
   0  11   1    10541.91    10803.49     85.37 o 
   1  11   1      308.84      322.74     10.48 o 
   2  11   1     3371.86     3494.24     39.23 o 
   3  11   1     3012.73     3061.51     48.92 o 
   4  11   1      167.88      181.73     12.68 o 
   5  11   1      111.69       93.57     10.56 o 
   6  11   1     1538.83     1522.05     47.42 o 
   7  11   1      163.56      147.00     11.79 o 
   8  11   1      642.18      694.09     22.16 o 
   9  11   1      346.00      385.16     20.61 o 
  -9  12   1      319.91      316.73     21.94 o 
  -8  12   1     1682.99     1669.86     45.70 o 
  -7  12   1       24.76       23.67      9.26 o 
  -6  12   1      891.09      852.30     33.20 o 
  -5  12   1     3414.66     3317.76     56.93 o 
  -4  12   1      615.65      643.55     26.17 o 
  -3  12   1     2051.06     2046.68     39.49 o 
  -2  12   1     1891.48     1943.18     24.83 o 
  -1  12   1       97.95      113.21      6.91 o 
   0  12   1      642.98      683.08     14.06 o 
   1  12   1     2199.67     2250.46     30.06 o 
   2  12   1     3933.44     3967.57     35.76 o 
   3  12   1        2.22       -1.59      4.87 o 
   4  12   1     1071.00     1089.54     28.35 o 
   5  12   1      759.81      801.33     25.40 o 
   6  12   1       24.73       26.72      7.16 o 
   7  12   1      811.12      821.09     23.25 o 
   8  12   1      496.36      482.96     19.33 o 
   9  12   1       45.81       38.72      9.05 o 
  -8  13   1      196.36      198.88     18.16 o 
  -7  13   1     2301.65     2295.74     54.61 o 
  -6  13   1      646.88      653.29     27.21 o 
  -5  13   1      281.64      258.78     16.10 o 
  -4  13   1     3124.11     3062.97     53.90 o 
  -3  13   1     1225.26     1264.38     30.94 o 
  -2  13   1       71.38       91.81      8.00 o 
  -1  13   1     2111.58     2085.10     44.77 o 
   0  13   1     1227.97     1349.40     18.95 o 
   1  13   1     1252.67     1257.72     22.91 o 
   2  13   1      242.32      300.28     12.32 o 
   3  13   1     2374.87     2440.36     37.28 o 
   4  13   1       78.13       62.05      7.71 o 
   5  13   1      846.59      808.83     21.94 o 
   6  13   1     1404.88     1369.81     37.83 o 
   7  13   1      153.93      128.99     12.02 o 
   8  13   1      559.21      546.65     21.01 o 
  -7  14   1      122.55      126.77     14.62 o 
  -6  14   1      250.90      263.16     18.35 o 
  -5  14   1     2472.07     2466.87     49.98 o 
  -4  14   1      362.27      362.26     20.54 o 
  -3  14   1     1073.34     1121.13     30.10 o 
  -2  14   1     2460.22     2588.11     47.48 o 
  -1  14   1      546.35      597.07     14.67 o 
   0  14   1      227.09      232.03      9.18 o 
   1  14   1     3882.79     4010.92     38.45 o 
   2  14   1     1067.87     1066.04     23.49 o 
   3  14   1      680.05      662.57     19.07 o 
   4  14   1     2443.78     2505.88     40.07 o 
   5  14   1     1139.61     1249.69     28.22 o 
   6  14   1       11.48        9.61      7.34 o 
   7  14   1     1482.24     1491.85     38.60 o 
  -6  15   1     1235.71     1304.43     55.18 o 
  -5  15   1      139.10      166.89     15.67 o 
  -4  15   1     1910.63     2024.41     44.57 o 
  -3  15   1     1490.55     1591.72     37.70 o 
  -2  15   1       17.32       19.52     10.01 o 
  -1  15   1     1979.77     2071.28     29.73 o 
   0  15   1     2687.84     2793.20     28.67 o 
   1  15   1      169.25      174.17      9.88 o 
   2  15   1     1904.62     1891.09     33.26 o 
   3  15   1     1773.80     1874.35     33.99 o 
   4  15   1      213.51      216.98     13.76 o 
   5  15   1      820.90      855.99     24.34 o 
   6  15   1     1935.45     2070.11     39.60 o 
  -5  16   1     1589.42     1619.02     34.47 o 
  -4  16   1      513.28      554.77     19.95 o 
  -3  16   1      476.92      501.71     26.57 o 
  -2  16   1     2838.89     3027.21     47.24 o 
  -1  16   1     1711.29     1868.27     33.68 o 
   0  16   1      452.32      474.10     14.56 o 
   1  16   1     2012.39     2102.79     58.58 o 
   2  16   1      974.36      952.04     24.55 o 
   3  16   1      672.70      703.25     21.99 o 
   4  16   1     3043.85     3166.93    111.79 o 
   5  16   1     1357.18     1436.17     41.05 o 
  -4  17   1     1045.61     1054.96     27.57 o 
  -3  17   1     1031.59      988.23     40.49 o 
  -2  17   1      469.81      526.54     19.05 o 
  -1  17   1     1062.91     1141.07     33.40 o 
   0  17   1     2342.23     2507.73     71.79 o 
   1  17   1        0.18        4.18      6.80 o 
   2  17   1     1406.22     1579.29     41.14 o 
   3  17   1     1831.19     2013.69     48.21 o 
   4  17   1        3.43       -0.60      7.21 o 
  -1  18   1      924.37     1000.53     46.04 o 
   1  18   1     1563.00     1613.57     59.54 o 
 -12   0   2        0.06       -0.08     15.82 o 
 -11   0   2     1068.89     1094.30     50.67 o 
 -10   0   2     1382.99     1437.99     54.63 o 
  -9   0   2       86.96       90.39     17.86 o 
  -8   0   2     3896.46     3959.76     55.85 o 
  -7   0   2     1801.92     1638.82     44.41 o 
  -6   0   2     6764.80     7170.91     82.08 o 
  -5   0   2     3019.37     3076.46     40.39 o 
  -4   0   2     7803.00     7409.74     79.29 o 
  -3   0   2      178.77      134.59      5.81 o 
  -2   0   2     1700.95     1712.30     21.19 o 
  -1   0   2    47456.64    45223.07    854.55 o 
   0   0   2    30932.79    28091.50    398.74 o 
   1   0   2      264.28      344.51      6.56 o 
   2   0   2   123166.78   107038.05    894.94 o 
   3   0   2    35230.60    34755.82    281.48 o 
   4   0   2     5008.75     5218.29     47.95 o 
   5   0   2     6833.76     6468.53     59.36 o 
   6   0   2     6626.60     6687.67     62.90 o 
   7   0   2      250.38      261.99      9.23 o 
   8   0   2     4218.89     4279.76     94.68 o 
   9   0   2      547.75      528.79     33.07 o 
  10   0   2      145.57      139.70     23.01 o 
  11   0   2      743.49      794.81     44.96 o 
 -12   1   2     1434.48     1445.18     43.93 o 
 -11   1   2      598.78      602.55     43.33 o 
 -10   1   2        8.64       22.54     10.43 o 
  -9   1   2     1866.08     1869.72     46.92 o 
  -8   1   2     1043.68     1003.44     20.95 o 
  -7   1   2       20.08       26.52      4.03 o 
  -6   1   2     8314.80     8321.65     65.68 o 
  -5   1   2    12764.75    12808.71     93.57 o 
  -4   1   2      236.98      249.52      5.80 o 
  -3   1   2    15380.22    14867.88    108.69 o 
  -2   1   2    10387.25    10658.79     99.59 o 
  -1   1   2     3943.24     3983.38     25.94 o 
   0   1   2    28412.01    28355.67    277.91 o 
   1   1   2    41414.45    39359.84    246.76 o 
   2   1   2    17123.41    17472.95     98.71 o 
   3   1   2     2244.91     2112.20     14.50 o 
   4   1   2    22296.66    21992.89    124.30 o 
   5   1   2      257.83      219.98      5.06 o 
   6   1   2      327.50      307.29      6.37 o 
   7   1   2     3208.60     3259.72     29.59 o 
   8   1   2       96.55      104.87      7.25 o 
   9   1   2      726.21      722.76     27.19 o 
  10   1   2     1589.39     1497.67     40.33 o 
  11   1   2      483.09      450.15     26.27 o 
 -12   2   2        2.91        5.51     11.46 o 
 -11   2   2     1173.63     1204.40     38.37 o 
 -10   2   2     2591.42     2489.91     52.21 o 
  -9   2   2      672.26      696.78     23.51 o 
  -8   2   2     1618.16     1627.35     32.53 o 
  -7   2   2     8246.00     8092.09     65.94 o 
  -6   2   2     6918.18     7076.09     57.34 o 
  -5   2   2     2553.86     2519.94     24.55 o 
  -4   2   2     5968.23     5481.37     43.28 o 
  -3   2   2      704.31      672.82      8.76 o 
  -2   2   2    25327.20    25728.30    319.58 o 
  -1   2   2    31866.32    30700.94    250.36 o 
   0   2   2      214.06      236.74      4.75 o 
   1   2   2      194.80      231.43      4.14 o 
   2   2   2     3262.37     2931.79     21.60 o 
   3   2   2    15698.11    15450.42     88.02 o 
   4   2   2      635.10      717.89      7.94 o 
   5   2   2    14363.81    14419.25     92.11 o 
   6   2   2     4003.00     4094.66     29.78 o 
   7   2   2       49.28       55.76      4.74 o 
   8   2   2     2197.20     2173.80     28.21 o 
   9   2   2     4690.00     4489.19    105.27 o 
  10   2   2      146.60      137.59     17.41 o 
  11   2   2      791.67      732.76     30.94 o 
 -12   3   2      715.25      740.57     32.59 o 
 -11   3   2      880.63      889.88     33.18 o 
 -10   3   2      543.76      564.22     26.12 o 
  -9   3   2     3162.30     3160.14     44.21 o 
  -8   3   2     1952.86     1933.55     31.25 o 
  -7   3   2        8.21       13.35      6.03 o 
  -6   3   2    11535.46    11511.36     86.90 o 
  -5   3   2     9429.32     9328.49     70.70 o 
  -4   3   2       17.42       31.39      5.96 o 
  -3   3   2     8238.93     7758.03     69.77 o 
  -2   3   2     3840.27     3926.04     27.32 o 
  -1   3   2     1478.14     1523.00     14.19 o 
   0   3   2     1498.45     1533.42     15.64 o 
   1   3   2    36560.55    35300.03    397.33 o 
   2   3   2       13.01        3.72      1.26 o 
   3   3   2     1338.61     1232.72     10.83 o 
   4   3   2    22308.04    22704.14    192.85 o 
   5   3   2     2216.31     2183.04     17.09 o 
   6   3   2     1610.18     1559.62     21.18 o 
   7   3   2     3502.81     3469.43     41.56 o 
   8   3   2      466.83      496.42     13.31 o 
   9   3   2      149.02      147.89      9.50 o 
  10   3   2     2477.32     2380.22     52.40 o 
  11   3   2      689.94      619.45     28.62 o 
 -12   4   2        0.07      -10.52     10.52 o 
 -11   4   2     1125.28     1081.23     35.80 o 
 -10   4   2      973.20      958.72     25.40 o 
  -9   4   2      546.80      565.02     18.15 o 
  -8   4   2     1520.04     1529.27     35.96 o 
  -7   4   2     6564.35     6406.01     92.75 o 
  -6   4   2     3188.48     3195.36     39.10 o 
  -5   4   2     3336.67     3338.38     29.90 o 
  -4   4   2    16278.21    16004.60    134.06 o 
  -3   4   2     2059.27     2006.22     16.69 o 
  -2   4   2     3693.63     3608.75     26.04 o 
  -1   4   2     2971.50     2984.13     25.02 o 
   0   4   2    12600.86    12916.95     90.13 o 
   1   4   2      777.90      813.08      9.69 o 
   2   4   2     5864.37     5624.01     43.12 o 
   3   4   2     1249.09     1109.53      9.90 o 
   4   4   2        5.92        9.28      3.45 o 
   5   4   2    10874.27    10760.29    106.52 o 
   6   4   2     7361.27     7306.54     62.89 o 
   7   4   2      259.00      252.07      9.66 o 
   8   4   2      936.60     1001.16     26.29 o 
   9   4   2     1894.91     1891.16     54.11 o 
  10   4   2       18.48       14.06     11.29 o 
  11   4   2      716.01      721.18     31.48 o 
 -11   5   2       63.58       57.84     13.74 o 
 -10   5   2        2.72        2.26      6.20 o 
  -9   5   2     1138.24     1121.01     25.46 o 
  -8   5   2     1747.21     1742.68     30.30 o 
  -7   5   2      195.97      188.38     10.22 o 
  -6   5   2     9984.65     9898.75     92.79 o 
  -5   5   2     6324.03     6324.22     62.78 o 
  -4   5   2      787.07      846.09     14.07 o 
  -3   5   2    28214.86    28121.49    172.69 o 
  -2   5   2    18096.64    18570.48    129.01 o 
  -1   5   2        9.23       18.70      3.07 o 
   0   5   2     6530.40     6476.93     49.48 o 
   1   5   2     4288.98     4021.65     32.90 o 
   2   5   2      485.87      430.74      8.37 o 
   3   5   2     3949.52     3816.58     36.19 o 
   4   5   2    10361.54    10211.11     91.76 o 
   5   5   2     3412.47     3634.07     42.44 o 
   6   5   2     2256.06     2309.44     30.31 o 
   7   5   2     5698.66     5780.94     73.72 o 
   8   5   2      350.40      341.68     15.20 o 
   9   5   2        0.57       -4.76      4.76 o 
  10   5   2     2219.35     2093.65     38.19 o 
  11   5   2      534.35      597.32     28.81 o 
 -11   6   2      747.55      766.37     31.05 o 
 -10   6   2     1048.48     1066.11     26.45 o 
  -9   6   2      590.62      581.09     18.70 o 
  -8   6   2     1993.77     1961.11     33.01 o 
  -7   6   2     3278.54     3293.04     55.71 o 
  -6   6   2     1240.38     1155.18     24.89 o 
  -5   6   2     2560.99     2588.68     51.34 o 
  -4   6   2     8246.79     8202.79     61.13 o 
  -3   6   2     1415.17     1313.51     13.32 o 
  -2   6   2      241.28      179.28      5.14 o 
  -1   6   2     8480.02     8379.63     72.51 o 
   0   6   2     2908.37     2784.74     29.69 o 
   1   6   2      212.79      246.14      6.98 o 
   2   6   2     3900.37     3611.82     48.33 o 
   3   6   2     2656.86     2401.31     25.77 o 
   4   6   2     1533.28     1512.36     23.26 o 
   5   6   2     6520.28     6582.36     66.83 o 
   6   6   2     3691.23     3533.36     44.38 o 
   7   6   2      138.87      136.90      8.81 o 
   8   6   2      654.97      653.89     16.51 o 
   9   6   2      947.91      925.48     18.04 o 
  10   6   2       36.76       51.33      7.77 o 
  11   6   2      608.68      621.52     46.28 o 
 -11   7   2      591.13      650.73     22.67 o 
 -10   7   2      263.59      288.75     15.50 o 
  -9   7   2     2542.16     2572.45     52.71 o 
  -8   7   2      796.79      819.27     21.22 o 
  -7   7   2        6.41        2.97      4.89 o 
  -6   7   2     4247.82     4285.30     84.13 o 
  -5   7   2     2516.92     2418.16     32.60 o 
  -4   7   2      405.73      420.08      8.33 o 
  -3   7   2     4332.06     4004.82     34.53 o 
  -2   7   2     3394.77     3058.72     28.27 o 
  -1   7   2     1039.78     1273.31     15.72 o 
   0   7   2     6174.14     6459.86     51.15 o 
   1   7   2    13561.15    13717.53    117.01 o 
   2   7   2     2994.80     3084.58     32.59 o 
   3   7   2     2989.20     2988.96     31.74 o 
   4   7   2     7957.91     7784.96     75.14 o 
   5   7   2        2.30        1.15      3.94 o 
   6   7   2      748.35      718.36     15.75 o 
   7   7   2     3296.06     3136.42     44.68 o 
   8   7   2      807.15      811.53     18.73 o 
   9   7   2      371.48      344.58     11.90 o 
  10   7   2      938.53     1029.38     23.33 o 
  11   7   2      476.29      496.95     27.67 o 
 -11   8   2      364.60      362.96     18.84 o 
 -10   8   2     1293.82     1243.73     29.60 o 
  -9   8   2      174.28      169.81     12.90 o 
  -8   8   2      105.96      125.60     21.79 o 
  -7   8   2      616.98      653.82     26.00 o 
  -6   8   2      596.00      589.35     16.25 o 
  -5   8   2     4599.82     4582.27     51.62 o 
  -4   8   2     6797.49     6540.78     52.37 o 
  -3   8   2     4672.69     4666.18     40.09 o 
  -2   8   2     1091.27     1002.39     25.65 o 
  -1   8   2     9005.16     9189.08     71.09 o 
   0   8   2     4677.97     4775.26     41.01 o 
   1   8   2      360.33      377.65      8.42 o 
   2   8   2     3411.77     3494.90     43.19 o 
   3   8   2     5517.08     5751.27     54.90 o 
   4   8   2      990.83      918.23     22.52 o 
   5   8   2     3638.18     3658.51     45.14 o 
   6   8   2     1760.91     1751.86     34.62 o 
   7   8   2       34.43       46.64      7.65 o 
   8   8   2      883.74      868.52     21.39 o 
   9   8   2      489.29      525.29     14.62 o 
  10   8   2        0.56       -5.46      5.46 o 
 -10   9   2       24.03       16.46      7.79 o 
  -9   9   2      423.06      436.41     19.85 o 
  -8   9   2      182.73      189.47     12.97 o 
  -7   9   2      267.62      230.68     26.12 o 
  -6   9   2     1261.90     1247.92     24.33 o 
  -5   9   2     5081.23     4970.79     69.53 o 
  -4   9   2      157.04      158.67     11.06 o 
  -3   9   2     3521.06     3611.87     33.85 o 
  -2   9   2     5647.93     5947.92     50.33 o 
  -1   9   2       88.24       86.39      5.26 o 
   0   9   2     1420.25     1464.53     18.56 o 
   1   9   2     6595.21     6573.46     54.65 o 
   2   9   2      504.54      523.77     10.76 o 
   3   9   2     3602.62     3593.88     38.24 o 
   4   9   2     8810.54     8804.64    104.37 o 
   5   9   2        6.13        1.68      4.48 o 
   6   9   2      809.33      822.48     23.56 o 
   7   9   2     2115.89     2120.21     30.81 o 
   8   9   2      514.54      533.93     16.15 o 
   9   9   2       29.38       24.85      6.00 o 
  10   9   2      248.65      260.57     14.37 o 
 -10  10   2      649.59      636.66     22.14 o 
  -9  10   2      132.76      130.51     16.16 o 
  -8  10   2      470.67      478.01     17.73 o 
  -7  10   2      361.82      395.57     15.14 o 
  -6  10   2      225.22      239.25     14.33 o 
  -5  10   2      770.05      786.15     25.06 o 
  -4  10   2     3264.83     3229.68     51.33 o 
  -3  10   2      391.99      380.96     10.49 o 
  -2  10   2      723.50      743.07     13.22 o 
  -1  10   2     5280.04     5336.92     47.77 o 
   0  10   2     3517.38     3575.87     35.04 o 
   1  10   2      104.53       95.23      5.90 o 
   2  10   2     7124.41     7141.22     70.07 o 
   3  10   2     5881.40     5721.43     61.41 o 
   4  10   2      471.23      473.77     14.60 o 
   5  10   2     1765.35     1774.84     30.42 o 
   6  10   2     2518.03     2404.36     63.29 o 
   7  10   2       11.14        6.18      5.75 o 
   8  10   2      615.19      649.48     18.15 o 
   9  10   2      388.97      327.86     14.31 o 
  -9  11   2      509.90      497.67     29.94 o 
  -8  11   2     1423.04     1373.58     37.71 o 
  -7  11   2       63.38       80.17     11.48 o 
  -6  11   2     1600.36     1486.35     35.71 o 
  -5  11   2     2204.47     2067.79     41.52 o 
  -4  11   2        1.69        6.38      5.51 o 
  -3  11   2      276.60      290.94     10.73 o 
  -2  11   2      350.01      374.34     10.26 o 
  -1  11   2        6.82        7.24      3.26 o 
   0  11   2     2094.50     2032.79     22.26 o 
   1  11   2      942.52      987.89     21.69 o 
   2  11   2      380.10      384.00     10.82 o 
   3  11   2      281.19      257.58     11.13 o 
   4  11   2      833.44      831.14     19.90 o 
   5  11   2      665.20      662.53     18.57 o 
   6  11   2     1022.73      985.94     31.34 o 
   7  11   2     2335.05     2327.67     80.01 o 
   8  11   2      233.67      225.01     14.85 o 
   9  11   2       30.89       18.66      7.97 o 
  -9  12   2       92.33       89.73     13.82 o 
  -8  12   2      292.61      292.49     19.67 o 
  -7  12   2     2491.05     2321.35     49.36 o 
  -6  12   2      176.56      187.06     15.47 o 
  -5  12   2     1654.34     1525.13     36.05 o 
  -4  12   2     2968.32     2921.06     62.04 o 
  -3  12   2      389.62      361.29     17.88 o 
  -2  12   2      463.89      457.37     11.74 o 
  -1  12   2     1533.56     1554.34     22.21 o 
   0  12   2      446.21      446.89     11.36 o 
   1  12   2      246.33      234.52      8.65 o 
   2  12   2      189.84      182.09      9.94 o 
   3  12   2       89.98       77.21      7.70 o 
   4  12   2      100.05       91.33      8.60 o 
   5  12   2     1463.62     1498.88     29.31 o 
   6  12   2     1256.83     1217.87     38.16 o 
   7  12   2       11.20       -0.08      6.04 o 
   8  12   2      445.87      480.78     16.76 o 
  -8  13   2      234.85      230.05     19.27 o 
  -7  13   2      104.00       83.80     12.83 o 
  -6  13   2     1351.28     1292.88     35.26 o 
  -5  13   2      651.09      622.48     23.54 o 
  -4  13   2      220.59      172.31     14.11 o 
  -3  13   2      799.91      783.50     36.73 o 
  -2  13   2      753.59      791.47     15.83 o 
  -1  13   2       26.61       44.27      8.74 o 
   0  13   2       12.17        9.92      3.26 o 
   1  13   2      922.80      925.65     15.48 o 
   2  13   2        8.21       13.38      4.75 o 
   3  13   2      724.18      707.35     18.83 o 
   4  13   2      581.29      612.43     20.40 o 
   5  13   2      300.29      299.71     15.49 o 
   6  13   2      217.66      192.74     20.04 o 
   7  13   2      175.31      187.29     11.93 o 
   8  13   2       11.25        2.95      6.95 o 
  -7  14   2      372.56      393.76     22.00 o 
  -6  14   2        0.27       -5.10      7.63 o 
  -5  14   2       16.85       27.15      8.40 o 
  -4  14   2      416.67      464.13     20.57 o 
  -3  14   2      107.09       98.20     11.45 o 
  -2  14   2     2052.50     1997.71     69.94 o 
  -1  14   2     1071.46     1127.97     20.18 o 
   0  14   2     1327.35     1332.45     19.67 o 
   1  14   2       42.30       44.89      5.80 o 
   2  14   2     1096.64     1152.89     21.31 o 
   3  14   2     1127.08     1089.23     27.36 o 
   4  14   2       21.01        1.65      5.62 o 
   5  14   2      352.67      361.38     16.03 o 
   6  14   2       60.21       58.85      7.98 o 
   7  14   2       13.31        9.57      9.47 o 
  -7  15   2       32.06       34.21     11.07 o 
  -6  15   2      126.93      124.02     19.47 o 
  -5  15   2      349.31      399.39     20.70 o 
  -4  15   2       80.71       89.30     11.83 o 
  -3  15   2      294.27      318.38     17.73 o 
  -2  15   2      377.10      412.53     19.16 o 
  -1  15   2      204.13      205.49     12.47 o 
   0  15   2      189.77      185.01     10.22 o 
   1  15   2      196.01      194.39     15.25 o 
   2  15   2       95.53       89.22     26.44 o 
   3  15   2      375.86      379.88     26.76 o 
   4  15   2      699.61      717.96     22.14 o 
   5  15   2       61.03       52.72      8.91 o 
   6  15   2        4.52        3.05      7.47 o 
  -5  16   2       31.96       30.82      9.34 o 
  -4  16   2       37.84       21.82     12.83 o 
  -3  16   2       67.75       84.28     11.82 o 
  -2  16   2       45.87       41.09      9.48 o 
  -1  16   2      545.83      580.59     18.64 o 
   0  16   2      219.48      237.48     11.15 o 
   1  16   2        2.99        9.58      5.54 o 
   2  16   2      188.21      190.20     16.15 o 
   3  16   2      456.46      482.69     23.20 o 
   4  16   2      165.77      173.52     17.10 o 
   5  16   2       12.11        8.84      8.03 o 
  -4  17   2        2.59       -0.14      6.01 o 
  -3  17   2        2.66        1.72      5.89 o 
  -2  17   2        6.88        2.92      5.82 o 
  -1  17   2       13.15       10.49      6.73 o 
   0  17   2      350.28      374.92     20.23 o 
   1  17   2      292.84      279.09     14.56 o 
   2  17   2      255.12      299.52     26.72 o 
   3  17   2      245.88      235.23     19.23 o 
   1  18   2       44.95       42.35     16.09 o 
 -12   1   3       65.97       68.33     15.10 o 
 -11   1   3       30.40       36.41     12.66 o 
 -10   1   3      224.34      251.88     36.71 o 
  -9   1   3        4.26       -4.44      9.49 o 
  -8   1   3      100.33       84.98     10.90 o 
  -7   1   3      422.66      433.74     10.96 o 
  -6   1   3      135.43      118.88      5.87 o 
  -5   1   3     1260.90     1380.72     16.57 o 
  -4   1   3        1.67        2.95      1.83 o 
  -3   1   3      575.30      584.18      9.45 o 
  -2   1   3    13654.51    13852.63     95.70 o 
  -1   1   3     8591.58     8896.75     55.93 o 
   0   1   3     1557.91     1574.78     20.08 o 
   1   1   3      945.20      904.53      7.94 o 
   2   1   3    50393.30    50406.59    305.11 o 
   3   1   3      604.15      699.81     12.84 o 
   4   1   3      564.67      603.80      7.80 o 
   5   1   3     1707.75     1815.68     16.20 o 
   6   1   3      159.18      151.71      5.05 o 
   7   1   3       11.03        5.04      4.37 o 
   8   1   3      649.38      636.19     19.25 o 
   9   1   3        0.48        8.84      9.54 o 
  10   1   3        7.38        6.29     17.21 o 
  11   1   3       14.18       -2.75     10.13 o 
 -12   2   3      225.21      208.34     21.38 o 
 -11   2   3      291.51      291.04     21.93 o 
 -10   2   3       25.10       26.79     11.19 o 
  -9   2   3       40.07       36.77      7.18 o 
  -8   2   3       16.82       15.86      5.77 o 
  -7   2   3       43.32       42.60      4.45 o 
  -6   2   3     1190.54     1358.83     17.38 o 
  -5   2   3      184.28      232.89      6.50 o 
  -4   2   3     4055.17     4415.68     36.51 o 
  -3   2   3     2012.54     2192.12     26.76 o 
  -2   2   3     1904.60     2140.86     21.02 o 
  -1   2   3     9892.59    10211.36     63.90 o 
   0   2   3       16.08       28.19      5.62 o 
   1   2   3     4073.20     4219.41     28.98 o 
   2   2   3      262.50      241.24      4.86 o 
   3   2   3    12008.71    12935.63     75.11 o 
   4   2   3      136.55      150.57      4.58 o 
   5   2   3      173.96      206.43      5.20 o 
   6   2   3      306.89      290.71      6.37 o 
   7   2   3      636.52      680.06     14.31 o 
   8   2   3      113.44      127.84      8.13 o 
   9   2   3       78.88       85.66     13.01 o 
  10   2   3        3.88       -3.89     15.02 o 
  11   2   3       13.71       26.74     12.05 o 
 -12   3   3        6.29        9.41     12.27 o 
 -11   3   3     1108.69     1046.18     42.41 o 
 -10   3   3     1039.35      967.23     32.07 o 
  -9   3   3       29.61       24.34      7.15 o 
  -8   3   3        4.10       -4.87      4.87 o 
  -7   3   3      213.92      220.75     10.86 o 
  -6   3   3      184.68      225.50      6.85 o 
  -5   3   3     1502.96     1612.94     18.18 o 
  -4   3   3     3095.64     3267.28     31.65 o 
  -3   3   3      550.21      585.93     12.96 o 
  -2   3   3        1.06       10.95      5.11 o 
  -1   3   3     2558.64     2811.45     27.21 o 
   0   3   3     5977.89     6550.35     47.46 o 
   1   3   3     5515.08     5832.83     49.73 o 
   2   3   3       58.05       78.61      5.17 o 
   3   3   3     5154.13     5620.33     39.83 o 
   4   3   3        3.61       24.10      2.63 o 
   5   3   3       49.94       31.88      2.55 o 
   6   3   3      321.50      316.65     14.17 o 
   7   3   3       55.63       55.36      5.94 o 
   8   3   3       20.31       18.85      4.94 o 
   9   3   3      119.14      106.88     10.29 o 
  10   3   3        0.43        4.77     10.05 o 
  11   3   3        5.75        5.24     10.67 o 
 -12   4   3       39.46        4.37     12.08 o 
 -11   4   3       28.88       11.83     12.92 o 
 -10   4   3      145.67      134.22     11.52 o 
  -9   4   3      842.21      845.29     31.28 o 
  -8   4   3      202.93      200.75     11.78 o 
  -7   4   3      325.63      312.28     15.97 o 
  -6   4   3      367.53      406.87     13.25 o 
  -5   4   3       29.72       44.51      7.64 o 
  -4   4   3      412.93      419.60      8.41 o 
  -3   4   3     4318.67     4197.95     30.59 o 
  -2   4   3     1274.79     1397.88     12.88 o 
  -1   4   3      269.35      258.16      6.36 o 
   0   4   3     6741.88     6771.06     49.91 o 
   1   4   3     1420.33     1378.52     14.16 o 
   2   4   3     1145.38     1219.79     12.29 o 
   3   4   3     1057.29     1058.69     11.58 o 
   4   4   3       78.02       41.79      4.27 o 
   5   4   3       41.66       41.79      4.71 o 
   6   4   3      122.93       96.49      5.87 o 
   7   4   3      692.29      677.49     15.27 o 
   8   4   3        3.71       -4.09      4.44 o 
   9   4   3      103.43       92.41      8.45 o 
  10   4   3      256.62      227.48     19.78 o 
  11   4   3       54.38       51.97     13.38 o 
 -11   5   3       30.46       19.37     11.36 o 
 -10   5   3       16.00       12.59      6.76 o 
  -9   5   3      131.30      137.71     11.08 o 
  -8   5   3      607.18      607.26     17.87 o 
  -7   5   3      322.64      334.00     16.26 o 
  -6   5   3      181.78      194.35      9.73 o 
  -5   5   3     1446.25     1569.21     17.74 o 
  -4   5   3     7199.08     7545.86     58.53 o 
  -3   5   3     1833.46     2011.26     17.76 o 
  -2   5   3      265.55      246.92      5.96 o 
  -1   5   3    11607.58    12013.62     99.53 o 
   0   5   3      684.84      655.25      8.95 o 
   1   5   3      617.71      687.19      9.52 o 
   2   5   3      549.01      622.26      9.29 o 
   3   5   3      123.55      144.24      4.38 o 
   4   5   3       58.87       51.35      4.97 o 
   5   5   3     2170.28     2182.10     28.55 o 
   6   5   3      217.11      209.89      9.22 o 
   7   5   3      515.22      520.87     16.31 o 
   8   5   3     1010.54      964.18     24.11 o 
   9   5   3       20.63       16.53      8.51 o 
  10   5   3        2.29        1.01     10.16 o 
  11   5   3       89.48       81.51     15.37 o 
 -11   6   3       39.73       28.34     10.10 o 
 -10   6   3      187.35      193.28     13.92 o 
  -9   6   3        1.18        5.10      6.11 o 
  -8   6   3       69.99       83.61      8.95 o 
  -7   6   3      571.46      575.87     18.62 o 
  -6   6   3      241.03      225.10     13.09 o 
  -5   6   3      497.95      500.34     11.35 o 
  -4   6   3      800.43      838.27     17.66 o 
  -3   6   3     4355.72     4657.03     34.58 o 
  -2   6   3     5806.54     6465.73     50.93 o 
  -1   6   3      322.52      386.26     10.02 o 
   0   6   3     6402.28     6504.85     50.36 o 
   1   6   3      793.78      740.75     10.63 o 
   2   6   3      756.65      871.32     14.39 o 
   3   6   3     1438.50     1479.44     16.80 o 
   4   6   3     1074.44     1088.47     19.36 o 
   5   6   3      430.91      414.42     11.36 o 
   6   6   3     3992.33     4080.30     42.60 o 
   7   6   3     2104.25     2096.17     25.91 o 
   8   6   3      150.64      132.52      9.33 o 
   9   6   3      238.77      217.81     11.92 o 
  10   6   3      408.98      406.46     15.23 o 
  11   6   3       24.38       19.12     12.25 o 
 -11   7   3       26.07        6.48      7.62 o 
 -10   7   3      143.91      182.49     13.53 o 
  -9   7   3       33.21       31.42      9.45 o 
  -8   7   3     2964.74     2909.42    122.87 o 
  -7   7   3      170.49      160.67     10.53 o 
  -6   7   3     1616.11     1528.89     26.03 o 
  -5   7   3     1169.13     1215.21     25.93 o 
  -4   7   3     3171.91     3128.16     26.13 o 
  -3   7   3        5.47        5.00      2.17 o 
  -2   7   3     1410.15     1375.52     23.19 o 
  -1   7   3     7626.78     7814.81     89.38 o 
   0   7   3     1477.24     1541.18     17.40 o 
   1   7   3      219.93      323.97      7.36 o 
   2   7   3     1237.71     1192.90     15.22 o 
   3   7   3       13.32       19.78      2.79 o 
   4   7   3     2672.76     2753.97     35.27 o 
   5   7   3     1666.20     1650.62     23.41 o 
   6   7   3     1150.20     1184.99     20.62 o 
   7   7   3      616.81      537.81     13.10 o 
   8   7   3      771.66      768.93     19.78 o 
   9   7   3       79.09       85.92      8.79 o 
  10   7   3      155.37      165.12     11.74 o 
 -11   8   3      280.05      285.54     17.20 o 
 -10   8   3      213.39      215.80     14.71 o 
  -9   8   3     1347.71     1295.77     28.70 o 
  -8   8   3      268.12      260.92     13.72 o 
  -7   8   3      603.18      602.45     17.78 o 
  -6   8   3      222.61      196.88     10.23 o 
  -5   8   3     3738.76     3660.40     43.87 o 
  -4   8   3       89.72       85.86      4.87 o 
  -3   8   3     4382.26     4299.04     38.22 o 
  -2   8   3      530.68      477.68      9.66 o 
  -1   8   3       56.33       60.34      5.02 o 
   0   8   3     1027.61      929.49     13.36 o 
   1   8   3      997.97      943.72     12.49 o 
   2   8   3       89.43       82.61      9.39 o 
   3   8   3     5106.52     5135.79     44.61 o 
   4   8   3      526.83      483.69     13.87 o 
   5   8   3      146.55      144.47      9.70 o 
   6   8   3      668.64      651.91     15.51 o 
   7   8   3      454.37      474.00     12.65 o 
   8   8   3        0.02        8.54      5.30 o 
   9   8   3      244.60      268.14     13.19 o 
  10   8   3      482.75      519.00     17.66 o 
 -10   9   3      414.36      419.05     19.61 o 
  -9   9   3       89.12       79.31      9.79 o 
  -8   9   3     1479.34     1457.94     29.46 o 
  -7   9   3      890.80      860.29     21.05 o 
  -6   9   3       43.30       33.39      5.98 o 
  -5   9   3       48.55       55.09      8.09 o 
  -4   9   3     1880.82     1835.25     35.11 o 
  -3   9   3      173.86      154.42      6.42 o 
  -2   9   3     7186.41     7312.92     59.91 o 
  -1   9   3     1727.56     1630.03     20.47 o 
   0   9   3     1075.50     1030.52     15.03 o 
   1   9   3      463.55      512.66     10.81 o 
   2   9   3     6389.41     6433.85     54.27 o 
   3   9   3       69.93       76.51      5.16 o 
   4   9   3     1001.12      991.32     20.56 o 
   5   9   3     3067.10     3084.01     46.56 o 
   6   9   3      990.57      997.46     22.66 o 
   7   9   3      230.15      197.94     13.57 o 
   8   9   3      707.99      768.70     20.22 o 
   9   9   3      250.03      240.32     13.35 o 
  10   9   3       71.15       86.41      9.83 o 
 -10  10   3      149.58      150.45     15.90 o 
  -9  10   3      615.44      634.31     21.19 o 
  -8  10   3      151.67      152.54     11.68 o 
  -7  10   3      533.48      542.00     17.40 o 
  -6  10   3      711.56      668.53     22.67 o 
  -5  10   3      714.26      701.66     26.78 o 
  -4  10   3       11.07       14.80      7.52 o 
  -3  10   3     2597.77     2622.48     28.36 o 
  -2  10   3      114.21      116.07      7.89 o 
  -1  10   3      669.21      719.00     13.49 o 
   0  10   3     4162.75     4228.26     39.63 o 
   1  10   3     7668.30     7727.57     63.83 o 
   2  10   3      322.68      326.64     11.54 o 
   3  10   3    10649.71    10563.18     99.60 o 
   4  10   3     1788.21     1767.22     29.21 o 
   5  10   3     1368.34     1265.84     25.34 o 
   6  10   3       40.55       39.61      7.75 o 
   7  10   3      942.15      916.43     20.44 o 
   8  10   3      200.20      174.21     17.23 o 
   9  10   3      174.19      176.39     17.39 o 
  -9  11   3       73.80       73.21     10.17 o 
  -8  11   3     1513.81     1518.07     39.36 o 
  -7  11   3     1790.24     1773.28     70.57 o 
  -6  11   3       60.52       47.02      9.14 o 
  -5  11   3      526.28      565.51     20.98 o 
  -4  11   3     1878.49     1846.62     37.67 o 
  -3  11   3        4.75       -0.08      2.93 o 
  -2  11   3     3699.92     3551.62     36.37 o 
  -1  11   3     1906.49     1885.73     24.27 o 
   0  11   3      106.02      106.13      6.29 o 
   1  11   3     1204.07     1241.34     18.53 o 
   2  11   3    11974.23    11988.08     85.35 o 
   3  11   3      198.84      186.81     10.62 o 
   4  11   3      209.15      193.27     11.03 o 
   5  11   3      882.06      876.14     21.61 o 
   6  11   3     1140.87     1101.88     33.92 o 
   7  11   3      511.05      502.67     18.28 o 
   8  11   3      524.19      535.81     19.56 o 
   9  11   3      162.02      173.48     14.21 o 
  -9  12   3     1188.53     1212.69     37.73 o 
  -8  12   3      221.91      202.21     17.37 o 
  -7  12   3      979.40     1019.18     31.73 o 
  -6  12   3     2467.67     2397.56     71.93 o 
  -5  12   3     1642.93     1545.30     36.43 o 
  -4  12   3      460.82      409.98     17.93 o 
  -3  12   3     3431.87     3280.94     89.05 o 
  -2  12   3     2121.08     2054.44     26.32 o 
  -1  12   3      692.98      699.28     12.77 o 
   0  12   3     1627.53     1746.58     23.43 o 
   1  12   3       16.21       16.28      3.83 o 
   2  12   3       20.07       19.57      4.97 o 
   3  12   3     2084.82     2149.78     36.11 o 
   4  12   3     1154.27     1121.53     22.87 o 
   5  12   3      406.17      391.10     15.05 o 
   6  12   3     1244.17     1274.21     28.27 o 
   7  12   3      682.29      682.48     25.63 o 
   8  12   3       29.79       27.19      8.35 o 
  -8  13   3     2251.95     2260.14     51.84 o 
  -7  13   3     1104.76     1109.81     34.39 o 
  -6  13   3      164.97      162.53     21.37 o 
  -5  13   3     1788.99     1740.64     40.03 o 
  -4  13   3     2064.08     1926.91     41.23 o 
  -3  13   3      109.37       93.73     10.55 o 
  -2  13   3     1732.43     1684.20     24.15 o 
  -1  13   3     3433.53     3564.31     39.27 o 
   0  13   3        1.10        8.55      4.26 o 
   1  13   3      208.79      217.61      8.80 o 
   2  13   3      594.32      614.74     16.89 o 
   3  13   3      756.29      739.59     19.30 o 
   4  13   3      113.29      143.60     10.72 o 
   5  13   3     1803.84     1862.57     34.12 o 
   6  13   3      281.97      284.02     21.05 o 
   7  13   3      731.17      711.43     22.66 o 
   8  13   3      732.16      754.94     24.31 o 
  -7  14   3      990.35      974.41     41.91 o 
  -6  14   3     1685.94     1685.90     42.06 o 
  -5  14   3     2054.99     2167.83    103.62 o 
  -4  14   3      266.07      264.76     16.66 o 
  -3  14   3     2715.57     2799.80     51.79 o 
  -2  14   3      982.61      961.10     27.82 o 
  -1  14   3      183.79      176.66      9.48 o 
   0  14   3     3550.92     3773.96     42.35 o 
   1  14   3     1210.82     1233.68     31.92 o 
   2  14   3       57.36       48.51      8.74 o 
   3  14   3     2618.43     2606.51     51.81 o 
   4  14   3     1768.03     1790.46     43.04 o 
   5  14   3       66.21       52.21     10.54 o 
   6  14   3     1024.11     1024.13     33.87 o 
   7  14   3      492.59      492.85     24.78 o 
  -7  15   3      597.81      574.32     45.02 o 
  -6  15   3      155.70      160.98     16.05 o 
  -5  15   3      641.99      661.45     26.16 o 
  -4  15   3     2347.50     2404.21     49.61 o 
  -3  15   3       16.10       16.61      7.43 o 
  -2  15   3     1878.44     2047.45     43.58 o 
  -1  15   3     3829.11     4061.92     45.37 o 
   0  15   3      343.50      363.33     12.79 o 
   1  15   3     1253.60     1223.58     66.07 o 
   2  15   3     2345.78     2406.54     49.35 o 
   3  15   3      476.37      451.83     35.93 o 
   4  15   3      668.19      662.78     26.52 o 
   5  15   3     2183.37     2308.93     52.43 o 
   6  15   3      622.04      690.82     65.82 o 
  -5  16   3      505.96      515.79     23.65 o 
  -4  16   3      153.44      142.29     14.81 o 
  -3  16   3     2075.99     2132.24     46.89 o 
  -2  16   3     1214.67     1243.44     34.02 o 
  -1  16   3       69.38       74.83     18.11 o 
   0  16   3     1876.15     2033.38     35.92 o 
   1  16   3     1385.65     1427.51     39.14 o 
   2  16   3        0.09        3.59      6.86 o 
   3  16   3     2130.02     2287.99    103.03 o 
   4  16   3     1260.20     1329.56     38.95 o 
   5  16   3        3.34        2.66      7.94 o 
  -4  17   3      716.58      722.11     28.27 o 
  -3  17   3       18.58       14.36      8.41 o 
  -2  17   3     1020.67     1103.80     51.33 o 
  -1  17   3     2651.53     2746.30     77.25 o 
   0  17   3      607.61      746.08     27.47 o 
   1  17   3       73.52       55.23      8.48 o 
   2  17   3     2450.16     2589.55     54.86 o 
   3  17   3        3.17        3.45      7.79 o 
   0  18   3     1547.40     1601.85     59.25 o 
 -12   0   4      426.74      441.83     36.78 o 
 -11   0   4      778.24      805.69     43.62 o 
 -10   0   4       41.83       52.06     16.71 o 
  -9   0   4     3375.72     3519.21     85.47 o 
  -8   0   4     5395.05     5563.38    113.97 o 
  -7   0   4     4089.16     4203.05     56.44 o 
  -6   0   4      709.44      700.63     17.47 o 
  -5   0   4     2570.01     2265.89     32.91 o 
  -4   0   4      296.62      437.32     21.56 o 
  -3   0   4      776.43      869.78     15.42 o 
  -2   0   4    27899.45    26483.61    621.48 o 
  -1   0   4     3758.46     3893.26     42.00 o 
   0   0   4      474.17      546.17     11.95 o 
   1   0   4    32474.95    32075.66    617.91 o 
   2   0   4    69087.09    65923.13    807.86 o 
   3   0   4     1911.45     2087.04     23.49 o 
   4   0   4    10226.76    10784.53     92.27 o 
   5   0   4     9510.33     9436.55     83.61 o 
   6   0   4        9.61        9.51      6.67 o 
   7   0   4     3113.45     3017.45     36.39 o 
   8   0   4     8343.41     8249.52    152.87 o 
   9   0   4       78.80       63.58     18.65 o 
  10   0   4      682.11      709.25     41.45 o 
  11   0   4      177.09      145.26     24.57 o 
 -12   1   4     1026.98     1143.06     39.12 o 
 -11   1   4      119.41      110.85     15.88 o 
 -10   1   4     1879.35     1870.86     59.23 o 
  -9   1   4     2747.52     2722.92     39.08 o 
  -8   1   4        2.76       15.83      4.22 o 
  -7   1   4     2114.49     2098.64     24.69 o 
  -6   1   4     9850.33     9712.80     75.32 o 
  -5   1   4      494.10      475.29      9.35 o 
  -4   1   4     1036.64      973.18     12.63 o 
  -3   1   4     9372.25     8744.14     73.91 o 
  -2   1   4    41218.86    40799.86    647.41 o 
  -1   1   4    12869.18    12911.95     89.75 o 
   1   1   4      292.07      288.64      4.65 o 
   2   1   4    30145.40    30289.09    172.59 o 
   3   1   4    38555.78    38405.09    218.38 o 
   4   1   4     9632.17     9827.85     60.01 o 
   5   1   4       20.47       36.82      5.50 o 
   6   1   4     3896.87     3771.53     29.33 o 
   7   1   4     1956.35     2033.44     27.18 o 
   8   1   4      436.90      431.03     14.90 o 
   9   1   4     3159.15     3060.08    122.05 o 
  10   1   4      690.65      656.07     28.01 o 
  11   1   4        7.46       -0.10     10.48 o 
 -12   2   4      397.22      434.41     26.85 o 
 -11   2   4      963.63     1035.84     35.03 o 
 -10   2   4       93.28       96.35     26.97 o 
  -9   2   4     1465.83     1513.17     28.25 o 
  -8   2   4     5164.61     5154.71     58.06 o 
  -7   2   4     1707.84     1704.16     21.55 o 
  -6   2   4     1616.59     1656.80     19.98 o 
  -5   2   4     9499.79     9569.43     72.77 o 
  -4   2   4     4562.65     4562.06     62.92 o 
  -3   2   4      255.33      316.30      6.49 o 
  -2   2   4    77503.45    72998.48    645.04 o 
  -1   2   4    16540.72    16380.59    169.73 o 
   0   2   4      975.19      960.98     34.32 o 
   1   2   4    16858.21    16658.82    115.63 o 
   2   2   4     2197.88     1939.67     16.81 o 
   3   2   4     1127.29     1242.19     11.78 o 
   4   2   4     3548.39     3477.13     25.34 o 
   5   2   4     8498.46     8573.77     54.38 o 
   6   2   4       13.46       16.58      3.01 o 
   7   2   4      705.51      713.13     15.00 o 
   8   2   4     4262.84     4240.84     48.01 o 
   9   2   4      116.00      113.13     14.17 o 
  10   2   4      792.05      748.80     29.37 o 
  11   2   4     1130.75     1126.34     38.21 o 
 -12   3   4     1108.59     1164.53     39.85 o 
 -11   3   4        5.10       17.18     11.72 o 
 -10   3   4     1244.92     1280.01     27.62 o 
  -9   3   4     2980.05     3053.39     50.88 o 
  -8   3   4        2.40       11.66      5.74 o 
  -7   3   4     6759.86     6716.97     68.90 o 
  -6   3   4     3794.70     3681.32     34.66 o 
  -5   3   4      144.23      122.40      5.29 o 
  -4   3   4     3966.47     3901.11     38.64 o 
  -3   3   4    26059.80    25127.55    192.37 o 
  -2   3   4     1613.03     1527.67     13.73 o 
  -1   3   4    13105.74    13384.90    109.00 o 
   0   3   4     6253.04     5924.21     52.34 o 
   1   3   4      214.63      246.59      6.74 o 
   2   3   4     3088.31     2964.24     23.45 o 
   3   3   4    14451.38    14293.76    104.76 o 
   4   3   4     8946.07     9219.56     63.21 o 
   5   3   4      382.26      368.93      9.23 o 
   6   3   4     1673.19     1642.19     22.65 o 
   7   3   4      614.36      593.19     18.75 o 
   8   3   4       29.96       35.23      5.83 o 
   9   3   4     4589.74     4376.26    119.55 o 
  10   3   4      660.12      706.33     29.05 o 
  11   3   4        8.11       29.95     12.62 o 
 -12   4   4      316.28      335.13     25.23 o 
 -11   4   4      554.69      610.62     28.22 o 
 -10   4   4       36.66       27.57      7.85 o 
  -9   4   4     1064.35     1087.81     24.48 o 
  -8   4   4     5045.24     5097.38     58.88 o 
  -7   4   4     3040.20     3112.89     40.28 o 
  -6   4   4      598.52      590.07     10.76 o 
  -5   4   4     7015.59     7013.12     80.74 o 
  -4   4   4     1122.18     1022.81     15.61 o 
  -3   4   4      103.15      133.39      5.68 o 
  -2   4   4    59054.11    58105.80    531.54 o 
  -1   4   4    11963.98    11654.54     96.81 o 
   0   4   4     1438.68     1374.68     13.74 o 
   1   4   4     5120.49     4864.60     38.38 o 
   2   4   4     4535.75     4434.70     41.33 o 
   3   4   4      126.55      127.36      4.48 o 
   4   4   4     3201.72     3040.10     25.93 o 
   5   4   4     4516.25     4453.17     49.02 o 
   6   4   4       61.35       48.63      5.36 o 
   7   4   4      975.19     1014.42     18.92 o 
   8   4   4     5038.43     4996.86     92.29 o 
   9   4   4       49.35       64.98      7.72 o 
  10   4   4      391.52      379.70     23.35 o 
  11   4   4      572.59      560.64     27.89 o 
 -11   5   4      208.24      218.96     20.17 o 
 -10   5   4      276.48      296.73     14.97 o 
  -9   5   4      670.25      653.69     19.39 o 
  -8   5   4       50.59       36.09      6.75 o 
  -7   5   4     2515.41     2472.39     35.20 o 
  -6   5   4     5020.92     4907.97     53.46 o 
  -5   5   4       28.33       31.82      3.42 o 
  -4   5   4     3305.36     3149.57     29.20 o 
  -3   5   4    13467.51    13464.59     96.19 o 
  -2   5   4     6525.72     6712.26     52.39 o 
  -1   5   4    42106.50    43882.13    354.68 o 
   0   5   4    11460.49    11007.04     79.28 o 
   1   5   4      284.84      264.02      5.90 o 
   2   5   4     9199.84     9357.90     69.90 o 
   3   5   4     3389.30     3046.67     25.69 o 
   4   5   4     1810.34     1862.14     18.45 o 
   5   5   4     1370.91     1396.20     20.43 o 
   6   5   4     6170.13     6219.59     57.31 o 
   7   5   4     1997.86     2034.47     28.46 o 
   8   5   4       71.45       74.16      7.53 o 
   9   5   4     3082.68     3020.97     39.30 o 
  10   5   4      596.88      663.02     28.78 o 
  11   5   4        4.91       -7.01     24.37 o 
 -11   6   4      960.28     1077.45     27.99 o 
 -10   6   4      807.37      781.93     27.18 o 
  -9   6   4      907.16      955.92     28.58 o 
  -8   6   4     3319.79     3216.90     44.15 o 
  -7   6   4     1745.74     1664.86     28.14 o 
  -6   6   4     1059.11     1012.18     31.42 o 
  -5   6   4     6236.42     6335.91     67.29 o 
  -4   6   4      771.16      713.40     10.12 o 
  -3   6   4       57.70       65.83      4.21 o 
  -2   6   4    25591.29    26067.67    181.06 o 
  -1   6   4    16185.66    16548.26    136.19 o 
   0   6   4      988.42     1102.00     13.23 o 
   1   6   4     1729.15     1482.18     16.56 o 
   2   6   4     4081.87     3777.42     37.71 o 
   3   6   4      319.16      331.90      7.46 o 
   4   6   4     1282.60     1278.64     14.53 o 
   5   6   4     3350.78     3373.24     36.36 o 
   6   6   4       21.10       19.19      4.94 o 
   7   6   4      774.04      838.95     17.98 o 
   8   6   4     2538.63     2532.54     38.54 o 
   9   6   4      121.21      126.31      9.91 o 
  10   6   4      371.40      375.03     18.04 o 
 -11   7   4        1.44        2.73      7.25 o 
 -10   7   4     1685.68     1677.08     33.59 o 
  -9   7   4     2125.87     2099.07     62.03 o 
  -8   7   4      276.53      268.29     19.23 o 
  -7   7   4     2681.04     2622.14     37.59 o 
  -6   7   4     3351.78     3255.19     41.37 o 
  -5   7   4        3.76        7.04      5.71 o 
  -4   7   4     6208.31     6289.40     46.03 o 
  -3   7   4     3461.20     3123.12     29.78 o 
  -2   7   4     1271.91     1286.22     16.47 o 
  -1   7   4     1513.84     1373.56     19.65 o 
   0   7   4     4573.55     4227.10     36.42 o 
   1   7   4     2469.02     2513.79     24.92 o 
   2   7   4     5947.97     5991.03     49.43 o 
   3   7   4     5544.05     5576.30     47.16 o 
   4   7   4     1760.83     1856.06     32.27 o 
   5   7   4      272.40      273.28      9.94 o 
   6   7   4     2122.80     2081.42     28.77 o 
   7   7   4     1122.15     1086.84     21.05 o 
   8   7   4      269.22      287.55     12.51 o 
   9   7   4     1743.18     1791.78     30.18 o 
  10   7   4      672.84      717.68     19.98 o 
 -11   8   4     1505.44     1512.97     34.17 o 
 -10   8   4      123.40      132.72     12.19 o 
  -9   8   4      630.82      633.61     20.28 o 
  -8   8   4     1699.65     1663.04     45.76 o 
  -7   8   4     1030.75     1015.32     22.58 o 
  -6   8   4       63.37       64.46      6.90 o 
  -5   8   4     2029.51     1979.81     29.16 o 
  -4   8   4     2046.49     2012.26     22.48 o 
  -3   8   4      275.94      252.10      7.43 o 
  -2   8   4     5748.72     5618.63     57.14 o 
  -1   8   4     4783.81     4628.75     57.38 o 
   0   8   4      878.66      933.94     13.40 o 
   1   8   4     6971.63     6924.82     56.17 o 
   2   8   4     1470.08     1451.66     18.19 o 
   3   8   4      290.62      277.70      7.68 o 
   4   8   4     3721.35     3659.33     44.26 o 
   5   8   4     4128.94     4115.72     49.89 o 
   6   8   4       79.76       82.02      7.32 o 
   7   8   4     1318.69     1278.14     23.32 o 
   8   8   4     2560.96     2558.09     36.11 o 
   9   8   4      195.28      179.38     11.64 o 
  10   8   4       80.39       91.55      9.96 o 
 -10   9   4     1075.57     1121.04     28.43 o 
  -9   9   4      999.94      953.61     29.10 o 
  -8   9   4        1.15        7.72      5.82 o 
  -7   9   4       49.36       45.89      7.16 o 
  -6   9   4      296.70      298.19     12.38 o 
  -5   9   4        2.92        5.75      4.86 o 
  -4   9   4     1014.52     1009.73     15.33 o 
  -3   9   4     7009.55     6969.30     58.12 o 
  -2   9   4     1656.68     1704.93     21.31 o 
  -1   9   4     3966.15     4019.45     43.75 o 
   0   9   4     6468.86     6508.97     54.01 o 
   1   9   4     2291.23     2285.36     25.08 o 
   2   9   4      589.42      618.06     11.77 o 
   3   9   4     8158.52     8136.42     79.62 o 
   4   9   4      987.38      990.97     20.81 o 
   5   9   4      679.84      662.40     18.77 o 
   6   9   4     2444.00     2434.28     37.86 o 
   7   9   4      587.06      594.61     16.58 o 
   8   9   4      222.34      230.43     12.60 o 
   9   9   4     1098.17     1083.51     24.04 o 
  10   9   4      658.08      631.23     28.55 o 
 -10  10   4      195.86      205.33     14.93 o 
  -9  10   4      269.51      270.08     15.58 o 
  -8  10   4     1422.66     1392.55     29.00 o 
  -7  10   4       29.09       24.66      7.11 o 
  -6  10   4       85.61      103.54     11.35 o 
  -5  10   4      699.05      733.89     24.58 o 
  -4  10   4      287.30      296.21     14.33 o 
  -3  10   4       10.90       12.80      3.91 o 
  -2  10   4     6919.94     7020.14     59.86 o 
  -1  10   4     1099.22     1142.23     16.55 o 
   0  10   4      191.36      171.20      6.77 o 
   1  10   4     2331.44     2325.19     30.05 o 
   2  10   4     4775.25     4844.13     44.75 o 
   3  10   4        6.24        8.03      4.59 o 
   4  10   4     2769.96     2837.39     43.59 o 
   5  10   4     3526.07     3571.18     47.51 o 
   6  10   4       50.01       61.67      8.20 o 
   7  10   4      508.06      512.19     22.32 o 
   8  10   4     1194.77     1253.82     29.23 o 
   9  10   4      151.03      136.36     12.83 o 
  -9  11   4      337.53      336.32     21.58 o 
  -8  11   4       13.54        7.54      8.31 o 
  -7  11   4      612.20      620.76     24.26 o 
  -6  11   4     1548.14     1439.56     35.28 o 
  -5  11   4        1.14        4.65      5.73 o 
  -4  11   4     3488.61     3278.27     54.17 o 
  -3  11   4     4583.23     4447.03     43.06 o 
  -2  11   4     2264.10     2236.26     27.14 o 
  -1  11   4      837.21      902.43     13.88 o 
   0  11   4     1523.24     1534.26     20.74 o 
   1  11   4      104.88      109.96      6.48 o 
   2  11   4     1155.23     1162.91     28.41 o 
   3  11   4      531.10      510.41     14.98 o 
   4  11   4     2364.74     2393.50     36.31 o 
   5  11   4      523.11      520.90     17.07 o 
   6  11   4      317.88      313.06     14.57 o 
   7  11   4      172.13      196.24     13.63 o 
   8  11   4      169.49      174.81     13.41 o 
   9  11   4      761.35      720.37     24.02 o 
  -9  12   4      180.25      164.55     17.60 o 
  -8  12   4      521.94      538.36     24.66 o 
  -7  12   4      550.69      462.64     56.92 o 
  -6  12   4        0.73       -6.16      6.16 o 
  -5  12   4     1697.74     1548.24     36.58 o 
  -4  12   4      361.71      308.19     15.99 o 
  -3  12   4      898.14      808.28     18.90 o 
  -2  12   4     2260.12     2310.09     28.70 o 
  -1  12   4     3143.26     3115.34     35.16 o 
   0  12   4      156.20      159.21     11.99 o 
   1  12   4     1827.10     1814.26     29.00 o 
   2  12   4        5.30        9.56      5.90 o 
   3  12   4      147.34      148.96     10.12 o 
   4  12   4        2.93        2.44      8.74 o 
   5  12   4      557.91      552.51     17.88 o 
   6  12   4        0.73       -5.31      5.31 o 
   7  12   4     1111.34     1100.71     53.08 o 
   8  12   4      848.83      864.59     25.71 o 
  -8  13   4       42.79       36.28     11.20 o 
  -7  13   4     1174.70     1106.23     34.20 o 
  -6  13   4      503.81      478.28     21.96 o 
  -5  13   4      208.43      176.22     15.05 o 
  -4  13   4      728.81      669.88     23.84 o 
  -3  13   4     1666.36     1617.83     36.66 o 
  -2  13   4      109.24      108.33      7.53 o 
  -1  13   4       36.16       49.24      5.96 o 
   0  13   4     1505.96     1578.46     27.61 o 
   1  13   4      101.48      113.02     13.93 o 
   2  13   4      773.76      768.41     25.01 o 
   3  13   4      337.83      333.67     25.06 o 
   4  13   4      717.03      719.01     34.39 o 
   5  13   4      158.32      149.79     15.03 o 
   6  13   4      203.28      224.05     18.17 o 
   7  13   4      140.49      125.58     28.99 o 
  -7  14   4      137.02      175.36     17.15 o 
  -6  14   4        0.28       -7.22      7.22 o 
  -5  14   4      300.47      297.95     18.04 o 
  -4  14   4      331.81      313.04     17.65 o 
  -3  14   4      156.69      144.25     13.40 o 
  -2  14   4      266.23      297.43     12.94 o 
  -1  14   4       66.12       79.02      7.04 o 
   0  14   4      206.88      202.75     12.05 o 
   1  14   4     1260.63     1281.18     32.71 o 
   2  14   4      420.22      413.28     19.27 o 
   3  14   4        5.39       -0.69      6.70 o 
   4  14   4      805.36      782.95     28.37 o 
   5  14   4      542.05      557.82     24.90 o 
   6  14   4      122.82      106.33     13.86 o 
   7  14   4      234.68      241.08     20.08 o 
  -6  15   4      368.52      378.80     21.07 o 
  -5  15   4       37.71       49.13      9.99 o 
  -4  15   4      778.12      729.32     26.69 o 
  -3  15   4      811.06      814.89     27.41 o 
  -2  15   4        4.33       -1.62      6.04 o 
  -1  15   4       14.94        3.98      4.68 o 
   0  15   4      677.81      691.64     17.07 o 
   1  15   4       31.51       49.89      9.82 o 
   2  15   4      532.33      530.16     22.94 o 
   3  15   4      443.52      439.07     33.46 o 
   4  15   4      111.05       92.48     12.99 o 
   5  15   4       37.79       28.36     10.04 o 
   6  15   4      204.04      188.22     20.97 o 
  -5  16   4      182.71      152.60     29.03 o 
  -4  16   4       50.25       77.53     11.85 o 
  -3  16   4      135.87      106.08     13.15 o 
  -2  16   4       33.84       21.46     13.11 o 
  -1  16   4       44.76       19.35      7.34 o 
   0  16   4       34.67       43.53      8.68 o 
   1  16   4      324.96      324.90     18.87 o 
   2  16   4      405.50      406.74     21.09 o 
   3  16   4       44.97       22.17      9.25 o 
   4  16   4       58.93       53.03     17.30 o 
  -4  17   4        3.64       -6.82      6.82 o 
  -3  17   4        0.27       -6.49      6.49 o 
  -2  17   4        0.83       -6.56      6.56 o 
  -1  17   4       12.72        8.81     10.39 o 
   0  17   4       19.42       13.15      8.66 o 
   1  17   4        3.55       -5.49      5.49 o 
   2  17   4      232.69      241.62     19.47 o 
   3  17   4      466.59      482.75     53.38 o 
 -12   1   5       11.58       18.28     13.03 o 
 -11   1   5       19.37        0.85     10.69 o 
 -10   1   5       68.76       71.53     12.62 o 
  -9   1   5        9.26        8.23      5.68 o 
  -8   1   5      105.64      112.58      7.33 o 
  -7   1   5      199.47      222.51      8.30 o 
  -6   1   5      298.76      291.80      8.19 o 
  -5   1   5     1225.09     1479.42     17.91 o 
  -4   1   5        8.54        5.54      4.36 o 
  -3   1   5      112.36      121.72      9.66 o 
  -2   1   5     6862.89     7555.01     55.56 o 
  -1   1   5     2193.62     2333.01     20.51 o 
   0   1   5      621.72      661.26     10.98 o 
   1   1   5      105.79      103.88      4.34 o 
   2   1   5      393.70      442.72      6.59 o 
   3   1   5      245.20      240.78      5.55 o 
   4   1   5     5231.24     5600.89     37.82 o 
   5   1   5      761.71      823.46     10.88 o 
   6   1   5     1040.67     1091.61     13.31 o 
   7   1   5      831.26      781.83     15.76 o 
   8   1   5        4.39        0.62      8.17 o 
   9   1   5       24.86       16.52     10.80 o 
  10   1   5       13.38        5.66      9.59 o 
  11   1   5       44.25       29.29     12.79 o 
 -12   2   5       46.19       45.25     14.70 o 
 -11   2   5       75.57       60.14     20.31 o 
 -10   2   5      451.63      448.41     23.08 o 
  -9   2   5      345.64      373.10     14.62 o 
  -8   2   5      103.32       90.27      8.73 o 
  -7   2   5       30.90       42.37      4.66 o 
  -6   2   5        3.05        8.59      3.11 o 
  -5   2   5     1359.81     1397.76     17.39 o 
  -4   2   5      361.23      439.64      8.58 o 
  -3   2   5      287.17      310.94      6.61 o 
  -2   2   5     9767.14    10072.66     80.36 o 
  -1   2   5     1892.04     2034.70     22.74 o 
   0   2   5     1125.08     1105.62     15.04 o 
   1   2   5      144.83      185.97      6.42 o 
   2   2   5     1267.73     1306.24     17.43 o 
   3   2   5      160.19      174.87      4.94 o 
   4   2   5      465.71      536.10      8.27 o 
   5   2   5      707.03      757.94     10.32 o 
   6   2   5      207.97      193.67      6.78 o 
   7   2   5      828.81      864.76     16.76 o 
   8   2   5       28.62        9.07      6.99 o 
   9   2   5      317.44      236.21     18.84 o 
  10   2   5       70.62       83.41     16.90 o 
  11   2   5        2.50        4.16     10.75 o 
 -12   3   5      143.71       93.18     16.52 o 
 -11   3   5      584.27      534.68     26.62 o 
 -10   3   5       85.09      100.08     10.33 o 
  -9   3   5      158.53      155.05     12.17 o 
  -8   3   5     1252.80     1251.78     24.45 o 
  -7   3   5      211.63      234.76      8.42 o 
  -6   3   5      123.77      122.15      6.06 o 
  -5   3   5      162.96      151.85      5.97 o 
  -4   3   5       25.27       37.74      3.60 o 
  -3   3   5     9205.56     9737.23     71.77 o 
  -2   3   5       70.22       91.42      3.55 o 
  -1   3   5     1254.32     1398.81     17.90 o 
   0   3   5       21.10       24.83      4.44 o 
   1   3   5     5227.26     5405.88     48.04 o 
   2   3   5      570.95      713.32     10.43 o 
   3   3   5      835.93      887.20     11.37 o 
   4   3   5       18.28        7.45      2.70 o 
   5   3   5      305.64      284.53      6.53 o 
   6   3   5       29.12       30.71      4.80 o 
   7   3   5        5.28        4.38      4.70 o 
   8   3   5       13.65       12.68      5.23 o 
   9   3   5       10.00       12.25      9.40 o 
  10   3   5       36.94       19.91     11.03 o 
  11   3   5       55.96       41.62     13.30 o 
 -12   4   5        0.06        8.92     11.43 o 
 -11   4   5       24.91       35.85     16.80 o 
 -10   4   5      336.36      338.64     17.68 o 
  -9   4   5      310.84      308.61     14.14 o 
  -8   4   5       36.28       27.09      6.61 o 
  -7   4   5     1885.91     1899.25     38.88 o 
  -6   4   5      105.59      111.87      8.96 o 
  -5   4   5       90.35       81.96      4.92 o 
  -4   4   5     1247.28     1275.05     15.82 o 
  -3   4   5       36.07       41.28      4.12 o 
  -2   4   5       39.55       65.81      5.85 o 
  -1   4   5      123.94       95.46     13.51 o 
   0   4   5      697.58      650.55      8.37 o 
   1   4   5      149.75      172.04      5.01 o 
   2   4   5     1293.80     1510.99     16.78 o 
   3   4   5       51.59       18.60      2.58 o 
   4   4   5      540.24      534.77      9.23 o 
   5   4   5     1115.12     1145.13     14.56 o 
   6   4   5      124.78      131.40      7.85 o 
   7   4   5       10.47        7.38      4.49 o 
   8   4   5      312.01      279.26     18.38 o 
   9   4   5      308.96      333.96     13.30 o 
  10   4   5      143.32      109.15     15.48 o 
  11   4   5        1.92       -9.96     12.26 o 
 -11   5   5      110.20      129.46     16.25 o 
 -10   5   5        1.45       -5.91      5.91 o 
  -9   5   5       93.50       81.19      9.06 o 
  -8   5   5        7.97        4.48      5.36 o 
  -7   5   5      529.41      569.21     16.18 o 
  -6   5   5      590.86      591.74     22.81 o 
  -5   5   5      239.54      221.56     12.79 o 
  -4   5   5        4.73        1.77      2.26 o 
  -3   5   5     2496.25     2491.28     21.59 o 
  -2   5   5     7326.11     7612.42     59.27 o 
  -1   5   5     5455.63     5867.74     45.43 o 
   0   5   5      464.63      459.88      7.32 o 
   1   5   5     2657.52     2751.61     25.24 o 
   2   5   5      259.25      224.58      6.26 o 
   3   5   5       32.05       39.63      3.51 o 
   4   5   5     1625.36     1683.20     17.94 o 
   5   5   5       28.88       40.48      4.97 o 
   6   5   5      285.23      253.83     10.06 o 
   7   5   5     1113.04     1047.40     20.05 o 
   8   5   5      208.23      226.72     13.07 o 
   9   5   5       44.94       34.08      8.15 o 
  10   5   5      200.33      191.74     19.85 o 
 -11   6   5      124.80      105.23     11.72 o 
 -10   6   5      564.67      589.53     19.86 o 
  -9   6   5       21.37       19.36      7.09 o 
  -8   6   5        1.52        2.03      5.71 o 
  -7   6   5        2.23        3.74      4.68 o 
  -6   6   5     2726.42     2775.32     50.46 o 
  -5   6   5      300.05      317.15     11.31 o 
  -4   6   5     1439.61     1386.72     15.38 o 
  -3   6   5      858.22      834.62     10.96 o 
  -2   6   5      330.42      416.17      8.97 o 
  -1   6   5     3960.87     4208.14     35.15 o 
   0   6   5     5427.48     5696.22     45.48 o 
   1   6   5      606.53      661.32     10.37 o 
   2   6   5        1.45        2.49      2.16 o 
   3   6   5       42.60       32.63      3.38 o 
   4   6   5      234.14      217.44      6.21 o 
   5   6   5      527.27      560.32     13.52 o 
   6   6   5     1171.32     1155.31     20.47 o 
   7   6   5      482.67      443.96     13.78 o 
   8   6   5     1374.98     1318.54     44.36 o 
   9   6   5     1127.37     1215.42     24.35 o 
  10   6   5       17.03       38.50     12.46 o 
 -11   7   5      384.15      391.20     18.32 o 
 -10   7   5       34.56       20.03      8.11 o 
  -9   7   5      481.84      504.18     17.90 o 
  -8   7   5       54.90       66.88      8.40 o 
  -7   7   5       91.36      101.24      8.96 o 
  -6   7   5     1480.32     1467.45     25.13 o 
  -5   7   5     1091.61     1133.83     16.19 o 
  -4   7   5       31.10       23.86      3.07 o 
  -3   7   5      591.95      593.98     11.13 o 
  -2   7   5     3202.39     3110.92     30.53 o 
  -1   7   5      171.09      161.42      5.17 o 
   0   7   5      495.82      483.21      9.63 o 
   1   7   5     4243.71     4235.58     37.19 o 
   2   7   5     2173.30     2256.95     23.85 o 
   3   7   5      579.11      562.54     12.66 o 
   4   7   5     1937.76     1946.19     28.90 o 
   5   7   5      335.43      350.47     11.31 o 
   6   7   5       92.52       94.92      7.51 o 
   7   7   5     1427.18     1304.77     23.48 o 
   8   7   5      713.81      663.37     17.58 o 
   9   7   5        3.87        0.29      6.15 o 
  10   7   5      187.52      192.29     12.75 o 
 -11   8   5        7.28       14.64     10.57 o 
 -10   8   5      610.15      628.86     21.37 o 
  -9   8   5      427.30      405.00     16.81 o 
  -8   8   5     1003.82      942.65     22.87 o 
  -7   8   5     2055.36     1943.68     32.11 o 
  -6   8   5     2267.72     2290.28     42.59 o 
  -5   8   5        4.76        3.21      3.77 o 
  -4   8   5      496.80      520.24     10.87 o 
  -3   8   5     2932.57     2942.92     37.27 o 
  -2   8   5       75.39       68.59      4.79 o 
  -1   8   5      735.46      646.01     10.81 o 
   0   8   5     3180.71     3059.56     38.43 o 
   1   8   5        0.78        0.16      2.39 o 
   2   8   5     1039.62     1104.60     15.67 o 
   3   8   5     2224.01     2204.56     24.64 o 
   4   8   5      621.49      639.23     21.87 o 
   5   8   5      589.26      588.13     16.63 o 
   6   8   5      583.00      570.05     15.03 o 
   7   8   5        4.72        2.59      4.93 o 
   8   8   5       74.06       66.42      8.07 o 
   9   8   5      356.01      368.94     14.91 o 
  10   8   5       49.82       69.71      9.87 o 
 -10   9   5        4.30       -1.24      8.35 o 
  -9   9   5      380.81      406.39     16.87 o 
  -8   9   5     1085.17     1093.99     25.08 o 
  -7   9   5       19.46       12.94      5.60 o 
  -6   9   5     1584.20     1503.78     38.74 o 
  -5   9   5      443.98      473.92     24.71 o 
  -4   9   5       36.60       33.67      4.28 o 
  -3   9   5     3165.16     3181.75     32.70 o 
  -2   9   5     1198.20     1140.28     20.01 o 
  -1   9   5     1684.53     1715.59     20.30 o 
   0   9   5     2618.58     2624.11     27.21 o 
   1   9   5     6731.42     6812.04     56.83 o 
   2   9   5       91.06       93.05      5.61 o 
   3   9   5       85.32       69.88      6.87 o 
   4   9   5     2315.59     2288.13     33.77 o 
   5   9   5      852.25      902.73     29.57 o 
   6   9   5      182.18      143.92     10.87 o 
   7   9   5     1097.74     1130.39     26.05 o 
   8   9   5      254.55      229.36     13.88 o 
   9   9   5        0.03       -2.58      5.86 o 
 -10  10   5      819.71      807.56     30.73 o 
  -9  10   5      288.00      245.99     19.10 o 
  -8  10   5        0.50       10.42      7.59 o 
  -7  10   5     2616.41     2619.29     39.77 o 
  -6  10   5      366.63      387.05     18.12 o 
  -5  10   5      560.72      495.46     19.10 o 
  -4  10   5     2707.80     2854.58     37.48 o 
  -3  10   5     1975.12     1973.43     24.54 o 
  -2  10   5      145.83      124.63      7.05 o 
  -1  10   5      434.93      439.11      9.95 o 
   0  10   5     3521.75     3531.29     54.36 o 
   1  10   5       21.02       18.78      3.44 o 
   2  10   5     3998.25     4077.14     39.58 o 
   3  10   5     1764.68     1755.79     28.10 o 
   4  10   5      286.08      272.86     20.18 o 
   5  10   5     2196.53     2228.39     35.59 o 
   6  10   5     1602.53     1668.14     31.37 o 
   7  10   5       61.20       61.62      8.83 o 
   8  10   5       22.22       28.17      7.95 o 
   9  10   5      426.14      455.89     19.79 o 
  -9  11   5      762.99      774.21     29.43 o 
  -8  11   5     1351.02     1289.68     36.56 o 
  -7  11   5      400.38      430.24     20.76 o 
  -6  11   5     1584.33     1488.99     39.81 o 
  -5  11   5      758.92      827.26     25.78 o 
  -4  11   5      518.37      466.22     18.83 o 
  -3  11   5     1039.16     1096.47     18.14 o 
  -2  11   5      875.23      875.58     16.66 o 
  -1  11   5      197.38      208.81      8.43 o 
   0  11   5     1337.58     1411.12     24.31 o 
   1  11   5     8412.66     8563.67    134.71 o 
   2  11   5      132.06      150.34      9.23 o 
   3  11   5      732.84      755.07     18.38 o 
   4  11   5     5969.10     5840.87     66.13 o 
   5  11   5      822.73      827.41     29.23 o 
   6  11   5       87.42       99.92      9.87 o 
   7  11   5      445.00      466.93     18.19 o 
   8  11   5      375.48      381.99     17.75 o 
  -9  12   5      267.51      243.94     19.95 o 
  -8  12   5      146.63      166.63     17.58 o 
  -7  12   5     1893.49     1747.10     42.41 o 
  -6  12   5     2041.64     1883.86     44.83 o 
  -5  12   5      137.41      165.47     16.37 o 
  -4  12   5     1773.39     1720.57     38.32 o 
  -3  12   5     2893.32     2777.36     38.82 o 
  -2  12   5       78.54       58.92      5.88 o 
  -1  12   5     1236.60     1257.87     20.63 o 
   0  12   5      480.79      512.48     14.98 o 
   1  12   5      833.91      843.87     19.55 o 
   2  12   5     5126.57     5073.60     93.33 o 
   3  12   5     1221.14     1285.62     33.10 o 
   4  12   5      428.86      435.83     24.44 o 
   5  12   5      422.88      465.62     21.56 o 
   6  12   5     1171.80     1201.04     35.31 o 
   7  12   5       33.83       14.67      8.72 o 
   8  12   5      159.41      109.90     14.54 o 
  -8  13   5      955.38      971.16     33.26 o 
  -7  13   5      199.67      188.31     16.97 o 
  -6  13   5     1538.38     1457.21     56.52 o 
  -5  13   5     3003.23     2778.85     53.33 o 
  -4  13   5      636.37      614.25     35.10 o 
  -3  13   5     1860.23     1716.58     38.45 o 
  -2  13   5     3693.83     3602.16     42.06 o 
  -1  13   5      579.02      574.45     14.41 o 
   0  13   5      202.71      209.20     10.88 o 
   1  13   5     1437.76     1483.35     31.27 o 
   2  13   5       55.73       56.81     10.14 o 
   3  13   5      196.38      188.08     15.30 o 
   4  13   5      911.63      891.20     29.22 o 
   5  13   5      503.11      493.68     27.94 o 
   6  13   5       34.68       51.18     10.61 o 
   7  13   5      732.98      753.08     30.08 o 
  -7  14   5      664.84      616.04     57.61 o 
  -6  14   5      892.99      868.49     30.19 o 
  -5  14   5      348.06      356.34     19.31 o 
  -4  14   5     2447.42     2401.64     50.44 o 
  -3  14   5     2250.41     2135.24     44.68 o 
  -2  14   5        6.62        1.22      6.12 o 
  -1  14   5     1612.92     1753.19     33.74 o 
   0  14   5     2249.13     2309.53     36.13 o 
   1  14   5       11.55        9.42      6.64 o 
   2  14   5     1596.75     1698.67     40.31 o 
   3  14   5     3066.04     3063.06     58.12 o 
   4  14   5        3.36       -1.20      6.66 o 
   5  14   5      759.10      843.89     30.75 o 
   6  14   5      726.70      729.97     29.39 o 
  -6  15   5      798.67      808.60     30.35 o 
  -5  15   5     1408.36     1428.05     38.97 o 
  -4  15   5      196.50      207.74     17.00 o 
  -3  15   5      375.46      412.25     20.53 o 
  -2  15   5     2648.04     2684.85     52.01 o 
  -1  15   5     1721.01     1786.54     28.10 o 
   0  15   5      765.81      850.10     34.69 o 
   1  15   5     2819.99     2909.75     54.98 o 
   2  15   5      909.67      958.94     30.87 o 
   3  15   5      294.56      315.82     24.43 o 
   4  15   5     2082.69     2147.78     49.99 o 
   5  15   5      550.07      544.41     26.24 o 
  -5  16   5      365.52      406.41     56.62 o 
  -4  16   5     1039.23     1106.12     34.11 o 
  -3  16   5      422.30      428.01     21.56 o 
  -2  16   5       13.33        7.32      7.58 o 
  -1  16   5     2607.46     2857.93     44.50 o 
   0  16   5     2670.31     2746.12     48.78 o 
   1  16   5        3.04        0.08      8.47 o 
   2  16   5     1089.68     1126.84     61.59 o 
   3  16   5     1193.51     1234.71     37.50 o 
   4  16   5      178.69      190.24     21.90 o 
  -3  17   5      383.58      459.27     22.94 o 
  -2  17   5     1361.56     1377.19     65.24 o 
  -1  17   5      324.66      318.17     27.96 o 
   0  17   5      115.03      123.60     11.76 o 
   1  17   5     2396.23     2625.74     44.96 o 
   2  17   5      597.89      612.94     26.88 o 
 -12   0   6      467.57      506.48     39.64 o 
 -11   0   6      453.03      471.74     34.38 o 
 -10   0   6      274.63      214.21     26.15 o 
  -9   0   6     2307.27     2538.32     69.79 o 
  -8   0   6     4912.39     5039.17     98.27 o 
  -7   0   6       40.20       44.95     12.45 o 
  -6   0   6     6084.97     6011.21     72.55 o 
  -5   0   6      430.30      348.34     11.92 o 
  -4   0   6     2573.77     2565.25     35.37 o 
  -3   0   6       23.50      120.62      9.81 o 
  -2   0   6     2900.66     2762.21     44.40 o 
   0   0   6     5920.76     5713.33     93.52 o 
   1   0   6      785.09      537.06     10.28 o 
   2   0   6     1128.01     1251.52     17.48 o 
   3   0   6    34114.04    35226.27    303.49 o 
   4   0   6    60033.02    61018.85    488.80 o 
   5   0   6     1654.26     1726.28     24.43 o 
   6   0   6     2133.47     2192.33     29.48 o 
   7   0   6     2877.27     2707.01     51.56 o 
   8   0   6     1258.26     1085.64     44.30 o 
   9   0   6      479.46      396.81     31.53 o 
  10   0   6     1105.07      984.00     47.78 o 
  11   0   6      138.00      152.07     24.94 o 
 -12   1   6        0.24        5.72     11.56 o 
 -11   1   6      808.57      845.11     31.34 o 
 -10   1   6     1443.92     1549.06     39.93 o 
  -9   1   6        3.84        7.72      5.50 o 
  -8   1   6     2702.64     2789.48     31.84 o 
  -7   1   6    10695.51    10927.00     86.03 o 
  -6   1   6      264.38      269.75     17.68 o 
  -5   1   6     5954.11     5789.60     61.66 o 
  -4   1   6     8533.60     8192.27     62.97 o 
  -3   1   6    10152.08    10681.43    109.41 o 
  -2   1   6       32.51       20.12      2.16 o 
  -1   1   6    10171.50     9923.32     75.75 o 
   0   1   6     4859.59     4645.02     60.67 o 
   1   1   6      107.92       90.40      4.89 o 
   2   1   6    21276.79    21168.21    120.62 o 
   3   1   6    13030.55    13593.68     80.88 o 
   5   1   6    11721.83    11693.34     75.04 o 
   6   1   6     1634.22     1605.64     17.24 o 
   7   1   6       34.16       34.50      5.39 o 
   8   1   6     1747.82     1547.55     37.94 o 
   9   1   6     2081.74     1938.70     45.33 o 
  10   1   6        5.85       13.46     10.71 o 
  11   1   6      237.08      205.96     20.39 o 
 -12   2   6     1050.44     1135.95     39.05 o 
 -11   2   6      352.27      371.03     31.00 o 
 -10   2   6      850.40      904.43     30.96 o 
  -9   2   6     3157.94     3277.81     57.21 o 
  -8   2   6     4860.37     4982.15     75.71 o 
  -7   2   6      298.94      293.94      9.24 o 
  -6   2   6     3132.30     3111.33     31.44 o 
  -5   2   6     2729.97     2555.85     26.27 o 
  -4   2   6     1044.33     1042.96     13.99 o 
  -3   2   6    16468.89    16483.76    116.40 o 
  -2   2   6    14042.29    14006.79    129.44 o 
  -1   2   6     2732.66     2930.99     29.70 o 
   0   2   6     8517.22     8414.63     73.46 o 
   1   2   6     3052.97     2718.27     24.67 o 
   2   2   6     1919.91     2085.42     19.10 o 
   3   2   6    12127.51    11910.19     71.94 o 
   4   2   6     4889.47     4616.97     33.17 o 
   5   2   6       87.88       81.00      4.47 o 
   6   2   6     1894.59     1919.91     21.48 o 
   7   2   6     3589.94     3574.27     56.62 o 
   8   2   6      505.59      524.86     17.10 o 
   9   2   6      561.42      577.26     33.08 o 
  10   2   6     1460.68     1366.01     39.85 o 
  11   2   6      506.99      560.27     55.96 o 
 -12   3   6      161.29      178.74     19.71 o 
 -11   3   6      558.44      581.26     30.29 o 
 -10   3   6      422.33      476.20     28.54 o 
  -9   3   6        0.15        8.90      5.95 o 
  -8   3   6     4506.10     4479.39     53.32 o 
  -7   3   6     8873.45     9132.69     74.26 o 
  -6   3   6     1414.13     1396.08     18.70 o 
  -5   3   6     8871.10     8988.02     70.09 o 
  -4   3   6    22533.46    23257.98    184.48 o 
  -3   3   6     4006.22     4125.35     34.99 o 
  -2   3   6     2612.95     2562.89     20.99 o 
  -1   3   6    13341.80    12934.86    108.38 o 
   0   3   6     1961.78     1916.29     28.42 o 
   1   3   6      101.47       88.09      5.30 o 
   2   3   6    16248.93    15894.23    113.46 o 
   3   3   6     5632.05     5679.75     42.33 o 
   4   3   6      526.31      504.50      9.40 o 
   5   3   6     2028.98     1936.38     26.10 o 
   6   3   6      498.92      512.39     12.84 o 
   7   3   6        2.10       -0.23      4.73 o 
   8   3   6     2209.58     2174.79     30.40 o 
   9   3   6      960.44      932.30     31.87 o 
  10   3   6       14.14       -0.14     10.54 o 
  11   3   6      718.96      714.30     31.55 o 
 -12   4   6     1112.02     1168.01     39.42 o 
 -11   4   6     1252.74     1260.75     46.56 o 
 -10   4   6      441.64      468.54     20.79 o 
  -9   4   6      324.08      326.39     14.39 o 
  -8   4   6     1300.86     1378.76     26.15 o 
  -7   4   6       35.10       38.07      6.11 o 
  -6   4   6     5960.10     6090.47     61.63 o 
  -5   4   6     4784.51     4718.11     41.67 o 
  -4   4   6     1694.05     1655.91     19.01 o 
  -3   4   6    28395.76    29340.08    181.14 o 
  -2   4   6     8845.67     8746.17     58.42 o 
  -1   4   6     1681.34     1889.86     23.52 o 
   0   4   6     7150.69     7049.33     82.85 o 
   1   4   6    17276.62    17288.26    122.03 o 
   2   4   6       88.50       55.19      4.62 o 
   3   4   6    10693.00    10893.62     73.87 o 
   4   4   6     4543.05     4434.32     36.07 o 
   5   4   6      756.12      728.62     17.28 o 
   6   4   6      704.65      683.82     15.04 o 
   7   4   6     1697.32     1694.21     26.27 o 
   8   4   6      754.25      751.72     17.85 o 
   9   4   6      649.77      625.51     20.30 o 
  10   4   6     1150.11     1137.85     83.41 o 
 -11   5   6      667.24      678.26     21.92 o 
 -10   5   6     1127.20     1226.70     27.69 o 
  -9   5   6       69.78       63.73      8.63 o 
  -8   5   6      142.30      147.86     17.04 o 
  -7   5   6     2643.20     2635.39     36.67 o 
  -6   5   6      776.44      780.12     15.77 o 
  -5   5   6     4031.34     4106.11     43.74 o 
  -4   5   6     4734.66     4421.68     38.79 o 
  -3   5   6      295.08      290.57      6.48 o 
  -2   5   6     5436.30     5747.00     47.78 o 
  -1   5   6    19740.57    20097.45    182.45 o 
   0   5   6     9125.55     9675.75     81.05 o 
   1   5   6     2739.04     3012.19     27.64 o 
   2   5   6    19960.19    20358.39    143.99 o 
   3   5   6     1649.07     1576.35     18.88 o 
   4   5   6      173.47      187.34      6.29 o 
   5   5   6     2578.22     2534.24     30.41 o 
   6   5   6      273.12      324.98     11.16 o 
   7   5   6      284.58      278.08     11.31 o 
   8   5   6     4280.38     4215.03     49.40 o 
   9   5   6     2012.85     2031.74     53.41 o 
  10   5   6        6.17        0.38      9.76 o 
 -11   6   6      348.76      342.86     17.51 o 
 -10   6   6      300.68      280.90     18.46 o 
  -9   6   6     1996.91     2112.73     36.04 o 
  -8   6   6     4714.74     4764.65     57.46 o 
  -7   6   6      253.86      266.87     12.01 o 
  -6   6   6     7337.04     7196.38     72.45 o 
  -5   6   6     2208.74     2205.58     24.59 o 
  -4   6   6      296.92      298.36      7.21 o 
  -3   6   6     5677.59     5484.81     40.82 o 
  -2   6   6    11005.40    10998.08     83.59 o 
  -1   6   6      167.83      170.00      4.27 o 
   0   6   6     2766.37     2733.75     47.33 o 
   1   6   6     9051.68     9084.93     69.35 o 
   2   6   6      125.13      102.43      5.13 o 
   3   6   6     2615.38     2606.36     26.89 o 
   4   6   6     6832.12     6723.08     56.24 o 
   5   6   6      301.33      315.65     10.78 o 
   6   6   6     1232.52     1263.59     21.67 o 
   7   6   6     1385.22     1336.29     24.71 o 
   8   6   6      439.79      457.80     15.12 o 
   9   6   6      133.36      118.85      9.97 o 
  10   6   6      644.81      631.59     28.82 o 
 -11   7   6      382.08      393.30     22.59 o 
 -10   7   6     1126.08     1192.14     60.22 o 
  -9   7   6      330.58      351.65     15.82 o 
  -8   7   6     2795.98     2777.33     40.98 o 
  -7   7   6     9168.79     8901.00     95.65 o 
  -6   7   6      507.62      505.97     14.81 o 
  -5   7   6      943.17      953.01     17.14 o 
  -4   7   6     1891.69     1795.35     20.36 o 
  -3   7   6       17.07       35.22      4.00 o 
  -2   7   6     3144.64     3109.87     31.23 o 
  -1   7   6     5275.76     4871.88     40.72 o 
   0   7   6      408.05      355.80      7.42 o 
   1   7   6      174.41      141.83      5.82 o 
   2   7   6     4772.87     4590.20     40.72 o 
   3   7   6     3205.09     3231.51     31.97 o 
   4   7   6      446.86      477.51     13.96 o 
   5   7   6     3778.97     3775.56     46.95 o 
   6   7   6      342.16      324.38     11.83 o 
   7   7   6      213.20      254.51     26.53 o 
   8   7   6     1456.19     1445.73     26.27 o 
   9   7   6     1457.89     1463.40     40.41 o 
  10   7   6      102.24      106.26     12.08 o 
 -11   8   6      316.37      320.71     21.79 o 
 -10   8   6      176.46      174.80     14.20 o 
  -9   8   6     2485.68     2469.39     40.51 o 
  -8   8   6     1466.11     1401.40     28.00 o 
  -7   8   6       49.30       54.70      7.31 o 
  -6   8   6      584.91      579.90     15.71 o 
  -5   8   6      823.23      844.34     19.35 o 
  -4   8   6      865.72      909.72     15.34 o 
  -3   8   6     4321.21     4036.89     72.71 o 
  -2   8   6     5365.46     5384.56     47.92 o 
  -1   8   6     1416.85     1436.25     17.24 o 
   0   8   6     3137.07     3021.83     29.20 o 
   1   8   6     1858.29     1790.24     20.81 o 
   2   8   6     1600.57     1612.22     20.07 o 
   3   8   6     4800.67     4923.44     47.11 o 
   4   8   6     6478.99     6357.66     67.15 o 
   5   8   6      365.68      363.18     15.93 o 
   6   8   6      618.70      643.78     18.62 o 
   7   8   6     1706.20     1713.79     28.18 o 
   8   8   6      275.13      252.62     12.69 o 
   9   8   6      196.13      179.52     12.06 o 
 -10   9   6      650.96      657.56     41.96 o 
  -9   9   6       46.17       50.03     11.07 o 
  -8   9   6     1092.29     1065.14     58.87 o 
  -7   9   6     1342.28     1298.93     38.08 o 
  -6   9   6      176.17      173.56     18.10 o 
  -5   9   6       22.99       32.36      7.15 o 
  -4   9   6      248.21      292.47      9.25 o 
  -3   9   6       20.70       24.11      4.04 o 
  -2   9   6      802.63      779.24     14.39 o 
  -1   9   6     4388.16     4494.86     49.18 o 
   0   9   6     1271.58     1326.15     22.23 o 
   1   9   6      654.28      684.54     13.51 o 
   2   9   6     6312.14     6489.63     55.55 o 
   3   9   6     6200.60     6337.66    130.02 o 
   4   9   6        9.49       12.84      5.20 o 
   5   9   6     5025.52     4894.25     84.27 o 
   6   9   6      682.36      661.11     19.50 o 
   7   9   6       77.91       90.13      9.99 o 
   8   9   6      941.75      957.94     25.54 o 
   9   9   6      909.58      932.11     23.22 o 
 -10  10   6      153.95      158.64     17.25 o 
  -9  10   6      914.91      856.29     47.34 o 
  -8  10   6      616.17      590.17     27.32 o 
  -7  10   6       50.47       50.29      9.50 o 
  -6  10   6     1828.97     1765.14     39.01 o 
  -5  10   6      225.75      180.46     13.77 o 
  -4  10   6      546.43      506.22     12.10 o 
  -3  10   6     4094.81     4111.34     51.03 o 
  -2  10   6     3327.79     3256.10     43.80 o 
  -1  10   6      809.39      787.24     17.20 o 
   0  10   6      486.02      473.95     13.49 o 
   1  10   6     1391.66     1370.15     23.64 o 
   2  10   6       67.24       70.74      6.69 o 
   3  10   6     1557.84     1597.73     40.30 o 
   4  10   6     3909.55     3846.51    108.84 o 
   5  10   6      330.64      325.19     14.05 o 
   6  10   6      644.16      627.93     19.45 o 
   7  10   6      496.41      515.24     20.85 o 
   8  10   6      174.20      158.32     15.38 o 
   9  10   6      286.02      255.79     16.83 o 
  -9  11   6       82.98       84.27     13.02 o 
  -8  11   6      311.23      303.77     19.20 o 
  -7  11   6     1543.18     1413.80     36.81 o 
  -6  11   6      641.95      558.39     22.48 o 
  -5  11   6      868.80      840.39     26.14 o 
  -4  11   6     2996.69     2783.21     49.67 o 
  -3  11   6      109.61      114.49      7.37 o 
  -2  11   6     1368.78     1370.17     21.09 o 
  -1  11   6     1985.47     1915.76     29.43 o 
   0  11   6     3718.09     3609.19     44.53 o 
   1  11   6       10.63        6.27      4.33 o 
   2  11   6     2804.24     2831.49     59.16 o 
   3  11   6        5.61        1.10      5.76 o 
   4  11   6       11.27        9.59     13.27 o 
   5  11   6       23.67       48.38      9.54 o 
   6  11   6      423.69      406.68     21.23 o 
   7  11   6        0.79        7.10      8.09 o 
   8  11   6      956.52     1013.79     34.15 o 
  -9  12   6      312.08      342.38     21.95 o 
  -8  12   6      145.58      165.15     17.00 o 
  -7  12   6       31.87       16.80      8.42 o 
  -6  12   6      892.93      876.39     28.82 o 
  -5  12   6     1033.89      908.95     28.07 o 
  -4  12   6      333.69      292.20     37.65 o 
  -3  12   6     3320.88     3040.64     35.09 o 
  -2  12   6     1491.90     1402.61     22.15 o 
  -1  12   6      283.04      266.08     12.85 o 
   0  12   6      140.83      143.71      9.62 o 
   1  12   6     4588.05     4713.59     55.29 o 
   2  12   6      276.32      244.88     25.67 o 
   3  12   6      586.39      567.07     22.27 o 
   4  12   6       15.56       24.77      7.77 o 
   5  12   6      126.04       81.36     11.66 o 
   6  12   6       18.30       32.33      9.50 o 
   7  12   6      566.41      612.42     28.06 o 
  -8  13   6      186.36      168.08     17.22 o 
  -7  13   6      699.84      754.72     28.43 o 
  -6  13   6        0.48       -5.93      6.51 o 
  -5  13   6      553.24      532.32     49.41 o 
  -4  13   6     1345.63     1272.29     33.91 o 
  -3  13   6       86.19       95.70     11.78 o 
  -2  13   6       33.10       42.82      5.79 o 
  -1  13   6      990.17     1037.00     19.76 o 
   0  13   6       94.31      105.37     13.11 o 
   1  13   6      732.34      693.39     23.95 o 
   2  13   6     1883.85     1902.12    100.84 o 
   3  13   6     1087.19     1042.25     51.74 o 
   4  13   6       51.42       43.44      9.69 o 
   5  13   6      478.99      538.34     35.29 o 
   6  13   6      490.58      470.87     24.13 o 
   7  13   6       19.34        7.08      8.71 o 
  -7  14   6       89.71       92.86     13.41 o 
  -6  14   6      632.44      635.03     26.08 o 
  -5  14   6      302.18      327.43     18.97 o 
  -4  14   6        3.68       -3.65     12.60 o 
  -3  14   6      641.93      678.76     24.97 o 
  -2  14   6      539.37      576.22     28.03 o 
  -1  14   6        0.05       -3.37      3.37 o 
   0  14   6      762.77      795.85     21.16 o 
   1  14   6      244.06      273.56     16.75 o 
   2  14   6       11.66        6.19      7.17 o 
   3  14   6      467.64      451.41     23.83 o 
   4  14   6      976.47      984.58     32.37 o 
   5  14   6       57.46       47.68     10.78 o 
   6  14   6      457.14      549.87     26.47 o 
  -6  15   6      104.64      100.43     13.64 o 
  -5  15   6       10.43        0.13      6.81 o 
  -4  15   6      375.63      359.45     20.10 o 
  -3  15   6       52.14       29.89      9.02 o 
  -2  15   6       65.30       57.61     12.39 o 
  -1  15   6       82.96       72.50      8.88 o 
   0  15   6       16.11       18.47      6.31 o 
   1  15   6      324.08      338.17     23.29 o 
   2  15   6      656.84      648.43     26.08 o 
   3  15   6      283.30      300.17     19.65 o 
   4  15   6       45.67       51.61     11.57 o 
   5  15   6      581.24      679.85     28.89 o 
  -5  16   6      138.92      135.98     15.58 o 
  -4  16   6       15.71        9.69      8.89 o 
  -3  16   6      105.99       81.17     11.97 o 
  -2  16   6       54.40       49.43     10.08 o 
  -1  16   6        0.16       -5.42      5.42 o 
   0  16   6        0.41       -0.23      5.58 o 
   1  16   6      178.93      179.44     16.34 o 
   2  16   6       79.69       81.81     13.07 o 
   3  16   6       58.03       43.81     10.90 o 
   4  16   6      318.21      343.63     22.62 o 
  -3  17   6       26.39       24.15      9.04 o 
  -2  17   6        3.02       -9.59     13.79 o 
  -1  17   6        0.54        0.18      8.69 o 
   0  17   6        0.94       -4.18      5.92 o 
   1  17   6       93.40       91.45     13.60 o 
   2  17   6      182.95      171.07     17.29 o 
 -12   1   7       22.84       -0.14     12.27 o 
 -11   1   7        0.44      -10.83     13.99 o 
 -10   1   7        1.00        2.64     10.91 o 
  -9   1   7      430.61      441.09     26.35 o 
  -8   1   7       30.14       37.03      5.22 o 
  -7   1   7      175.13      192.99      8.30 o 
  -6   1   7      492.02      531.32     11.33 o 
  -5   1   7        7.39        6.64      3.15 o 
  -4   1   7     1924.53     2187.25     22.89 o 
  -3   1   7      109.31      152.92      5.16 o 
  -2   1   7      188.62      212.45      5.35 o 
  -1   1   7      593.58      611.98     12.11 o 
   0   1   7       95.91       82.66      5.34 o 
   1   1   7      389.54      458.38     11.84 o 
   2   1   7      218.96      243.52      6.26 o 
   3   1   7       15.20       11.06      2.64 o 
   4   1   7     4758.52     4964.54     35.82 o 
   5   1   7      662.58      677.02     10.79 o 
   6   1   7     1321.59     1370.37     16.35 o 
   7   1   7      112.33      101.99      7.82 o 
   8   1   7       18.43       14.72      9.33 o 
   9   1   7        2.51        7.24      9.73 o 
  10   1   7       40.19       28.93     11.39 o 
 -12   2   7       36.59       29.92     13.14 o 
 -11   2   7       37.49       30.16     24.79 o 
 -10   2   7       65.62       63.96     12.84 o 
  -9   2   7       15.95       12.32      9.26 o 
  -8   2   7      806.05      836.68     16.08 o 
  -7   2   7      147.02      142.43      7.46 o 
  -6   2   7      254.61      281.58      8.60 o 
  -5   2   7      827.16      919.68     14.97 o 
  -4   2   7     1161.00     1158.53     15.25 o 
  -3   2   7     2485.49     2797.12     26.10 o 
  -2   2   7     2007.04     2214.81     19.24 o 
  -1   2   7        2.81        3.88      1.51 o 
   0   2   7       42.24       44.89      4.33 o 
   1   2   7     1982.85     2065.35     20.96 o 
   2   2   7      660.98      870.97     11.51 o 
   3   2   7       60.98       61.10      3.78 o 
   4   2   7      639.10      709.69     15.45 o 
   5   2   7     1330.04     1440.02     15.99 o 
   6   2   7     1509.63     1497.89     26.46 o 
   7   2   7        0.54        4.39      4.46 o 
   8   2   7      411.95      369.68     15.15 o 
   9   2   7        7.76       -1.06      8.82 o 
  10   2   7        0.86        6.73     10.01 o 
 -12   3   7       12.42       16.96     12.48 o 
 -11   3   7        1.17       -8.24     19.57 o 
 -10   3   7      251.47      249.96     14.24 o 
  -9   3   7     1465.69     1522.34     29.07 o 
  -8   3   7      420.32      420.73     15.05 o 
  -7   3   7        4.16        3.60      3.76 o 
  -6   3   7      685.59      680.81     14.95 o 
  -5   3   7     1145.36     1215.33     16.75 o 
  -4   3   7     2097.77     2205.58     23.25 o 
  -3   3   7     4932.68     5152.85     42.32 o 
  -2   3   7     1313.01     1310.88     13.31 o 
  -1   3   7      111.14      121.09      8.03 o 
   0   3   7      590.70      574.97     12.05 o 
   1   3   7      281.25      265.79      6.68 o 
   2   3   7       11.21       10.86      5.72 o 
   3   3   7      352.06      332.19      7.75 o 
   4   3   7       99.09       86.57      5.02 o 
   5   3   7        8.76       12.33      3.29 o 
   6   3   7        1.23        2.95      3.83 o 
   7   3   7       24.79       26.95      6.31 o 
   8   3   7        4.91       -1.43      5.22 o 
   9   3   7        6.90       -4.27      8.42 o 
  10   3   7       18.38        2.11     10.05 o 
 -12   4   7       13.98       13.11     12.74 o 
 -11   4   7       89.17       89.98     29.36 o 
 -10   4   7       20.52       22.15      7.50 o 
  -9   4   7        3.13       -5.09      5.52 o 
  -8   4   7      375.91      396.77     14.55 o 
  -7   4   7     1170.15     1219.34     18.63 o 
  -6   4   7       54.67       61.06      5.94 o 
  -5   4   7     1096.85     1023.08     15.65 o 
  -4   4   7      755.67      840.72     15.24 o 
  -3   4   7     1858.58     2077.22     19.44 o 
  -2   4   7     1333.96     1397.60     17.63 o 
  -1   4   7     3471.17     3529.62     37.98 o 
   0   4   7      232.07      254.43     23.62 o 
   1   4   7     2092.96     2173.85     21.94 o 
   2   4   7      181.32      137.19      5.89 o 
   3   4   7     1329.69     1400.90     17.96 o 
   4   4   7       43.53       51.14      4.20 o 
   5   4   7      142.93      146.75      6.53 o 
   6   4   7        0.72        2.31      4.06 o 
   7   4   7      420.48      378.87     12.70 o 
   8   4   7       54.10       56.23      7.14 o 
   9   4   7        0.35       -5.67     14.35 o 
  10   4   7        8.37        5.56     10.43 o 
 -11   5   7        6.16       10.45      7.80 o 
 -10   5   7      633.43      641.98     20.64 o 
  -9   5   7       51.78       56.86      8.39 o 
  -8   5   7      127.63      138.60     10.39 o 
  -7   5   7       50.74       53.03      6.92 o 
  -6   5   7      987.75     1003.45     16.03 o 
  -5   5   7     1019.98     1011.45     15.38 o 
  -4   5   7      785.14      809.00     14.37 o 
  -3   5   7      110.65      168.42      5.41 o 
  -2   5   7     1410.95     1423.57     18.29 o 
  -1   5   7      156.07      188.16      7.87 o 
   0   5   7     4429.49     4630.14     47.33 o 
   1   5   7      425.42      408.77      8.24 o 
   2   5   7     1686.89     1698.26     19.74 o 
   3   5   7      425.44      429.78      9.68 o 
   4   5   7      660.06      692.43     11.65 o 
   5   5   7      101.43      104.01      7.23 o 
   6   5   7      886.92      862.90     17.77 o 
   7   5   7      409.84      395.08     15.84 o 
   8   5   7        0.00       -4.99      4.99 o 
   9   5   7      135.76      130.33     10.39 o 
  10   5   7      301.47      288.53     22.50 o 
 -11   6   7      512.03      511.14     20.04 o 
 -10   6   7      269.86      267.62     15.34 o 
  -9   6   7      932.36      920.44     23.25 o 
  -8   6   7      409.75      355.63     14.58 o 
  -7   6   7      162.15      164.99     10.40 o 
  -6   6   7      445.01      473.53     11.27 o 
  -5   6   7      875.22      888.81     14.48 o 
  -4   6   7      208.32      172.38     11.52 o 
  -3   6   7      230.64      264.02      8.08 o 
  -2   6   7     2568.33     2520.74     26.99 o 
  -1   6   7     1460.94     1477.17     21.93 o 
   0   6   7     1145.34     1177.65     19.30 o 
   1   6   7    10254.92    10749.40     80.97 o 
   2   6   7     4067.28     4049.30     36.94 o 
   3   6   7      739.02      758.98     16.85 o 
   4   6   7      452.77      459.20     10.57 o 
   5   6   7      140.39      132.10      8.20 o 
   6   6   7       26.51       11.52      5.06 o 
   7   6   7      456.09      423.70     14.15 o 
   8   6   7      957.60      970.35     21.37 o 
   9   6   7      349.03      334.18     14.53 o 
  10   6   7        0.22        9.71     10.71 o 
 -11   7   7       61.59       72.50     10.72 o 
 -10   7   7      804.53      812.29     39.24 o 
  -9   7   7      502.36      521.22     18.22 o 
  -8   7   7        8.76        7.04      5.76 o 
  -7   7   7       56.71       64.73      7.75 o 
  -6   7   7      912.89      913.92     19.46 o 
  -5   7   7       18.13       18.55      3.71 o 
  -4   7   7      661.75      657.04     10.85 o 
  -3   7   7     2541.59     2584.97     36.25 o 
  -2   7   7       11.83        7.53      3.07 o 
  -1   7   7        2.45        2.28      2.88 o 
   0   7   7     2134.42     2215.02     22.44 o 
   1   7   7     1364.62     1406.16     17.47 o 
   2   7   7       96.12       76.93      5.30 o 
   3   7   7      296.85      307.87      8.88 o 
   4   7   7     1885.48     1948.49     29.83 o 
   5   7   7       39.21       28.35      6.16 o 
   6   7   7     1068.74     1046.92     20.43 o 
   7   7   7      170.27      178.77     10.85 o 
   8   7   7        0.30        7.89      6.16 o 
   9   7   7      183.40      189.54     12.39 o 
 -11   8   7      392.60      395.24     23.04 o 
 -10   8   7      436.56      441.00     23.07 o 
  -9   8   7      228.34      214.49     17.46 o 
  -8   8   7      351.04      379.75     32.77 o 
  -7   8   7      336.30      345.97     17.29 o 
  -6   8   7     1127.44     1077.82     42.75 o 
  -5   8   7     4837.40     4636.88     60.48 o 
  -4   8   7     3587.06     3433.87     36.38 o 
  -3   8   7      446.86      449.76     10.96 o 
  -2   8   7     1840.97     1785.09     22.86 o 
  -1   8   7     2000.48     1967.28     27.88 o 
   0   8   7      437.58      423.37     12.22 o 
   1   8   7      609.16      567.09     13.95 o 
   2   8   7     1471.60     1419.60     18.93 o 
   3   8   7     2381.37     2391.43     44.79 o 
   4   8   7       43.90       46.63      6.64 o 
   5   8   7     1841.17     1805.03     30.57 o 
   6   8   7       18.59       20.35      7.04 o 
   7   8   7       67.78       67.65     13.49 o 
   8   8   7      377.21      430.44     15.47 o 
   9   8   7       63.03       71.49      9.02 o 
 -10   9   7      398.90      425.25     25.05 o 
  -9   9   7     1400.38     1463.28     39.36 o 
  -8   9   7       91.81       61.58     10.48 o 
  -7   9   7      365.94      363.82     18.07 o 
  -6   9   7     1717.67     1663.20     37.04 o 
  -5   9   7     1461.28     1453.04     33.27 o 
  -4   9   7      621.14      546.10     12.45 o 
  -3   9   7     1615.25     1546.04     21.60 o 
  -2   9   7      935.95      901.74     16.03 o 
  -1   9   7      167.46      152.83      9.65 o 
   0   9   7     1514.20     1492.38     24.41 o 
   1   9   7       31.24       41.98      5.38 o 
   2   9   7      178.08      168.85      9.07 o 
   3   9   7      915.42      890.63     63.48 o 
   4   9   7      723.93      709.88     18.44 o 
   5   9   7      464.10      398.88     21.10 o 
   6   9   7     1672.00     1560.39     33.77 o 
   7   9   7      512.01      540.80     19.15 o 
   8   9   7        0.33        0.02      6.77 o 
   9   9   7      260.66      269.03     22.73 o 
 -10  10   7      419.97      432.82     33.01 o 
  -9  10   7       16.99       10.73      8.57 o 
  -8  10   7     1117.67     1101.70     59.97 o 
  -7  10   7      876.36      872.73     51.86 o 
  -6  10   7       44.97       25.80      7.55 o 
  -5  10   7     3066.86     2946.73     52.04 o 
  -4  10   7     3373.34     3351.94     36.19 o 
  -3  10   7        6.67        9.51      3.94 o 
  -2  10   7      193.49      257.64      9.31 o 
  -1  10   7     1057.87     1050.35     20.44 o 
   0  10   7      189.04      183.39      9.61 o 
   1  10   7     5650.86     5725.41     61.69 o 
   2  10   7     1316.91     1314.40     23.54 o 
   3  10   7     1958.84     1876.66     39.79 o 
   4  10   7     1207.97     1238.61     32.85 o 
   5  10   7     2987.09     2901.23     54.69 o 
   6  10   7        1.44        0.47      7.21 o 
   7  10   7      412.64      452.81     22.69 o 
   8  10   7      960.62     1032.10     34.13 o 
  -9  11   7      622.24      661.24     27.57 o 
  -8  11   7      253.61      230.56     20.25 o 
  -7  11   7      325.46      302.70     17.92 o 
  -6  11   7     1846.24     1731.18     41.69 o 
  -5  11   7      734.37      687.63     24.13 o 
  -4  11   7     1792.83     1683.27     37.25 o 
  -3  11   7     1325.53     1407.11     21.85 o 
  -2  11   7      740.49      772.63     15.88 o 
  -1  11   7       80.20       76.37      7.56 o 
   0  11   7     2275.23     2364.08     34.51 o 
   1  11   7      208.13      219.30     11.12 o 
   2  11   7     1294.80     1341.91     32.81 o 
   3  11   7     2184.58     2091.99     43.64 o 
   4  11   7     3072.24     3194.22     58.05 o 
   5  11   7      373.51      358.67     19.26 o 
   6  11   7     2841.93     2956.68     58.49 o 
   7  11   7      922.16      942.15     32.61 o 
   8  11   7       41.62       26.89     10.54 o 
  -9  12   7       66.19       64.16     12.38 o 
  -8  12   7      401.00      402.22     22.20 o 
  -7  12   7      935.42      969.11     31.76 o 
  -6  12   7       64.45       56.72     12.90 o 
  -5  12   7     2457.77     2456.04     49.27 o 
  -4  12   7     3487.09     3109.83     68.37 o 
  -3  12   7        6.93        4.73      4.27 o 
  -2  12   7     2197.65     2139.67     28.94 o 
  -1  12   7     2023.32     1969.29     27.67 o 
   0  12   7      386.39      406.69     14.07 o 
   1  12   7     4818.91     4870.60     57.43 o 
   2  12   7      401.34      406.07     18.72 o 
   3  12   7       94.24       87.53     11.42 o 
   4  12   7      796.23      775.73     27.30 o 
   5  12   7     2263.47     2246.90     76.14 o 
   6  12   7      244.00      235.41     20.32 o 
   7  12   7        0.73       -4.83      7.59 o 
  -8  13   7      356.75      399.50     22.48 o 
  -7  13   7       31.31       34.91      9.66 o 
  -6  13   7     1764.32     1704.03     42.16 o 
  -5  13   7      344.10      301.05     17.71 o 
  -4  13   7      827.15      781.67     26.55 o 
  -3  13   7     4881.83     4477.96     56.07 o 
  -2  13   7      995.59      973.63     19.43 o 
  -1  13   7      685.13      613.34     23.70 o 
   0  13   7     4244.45     4362.59     54.17 o 
   1  13   7      955.32      953.03     28.57 o 
   2  13   7      142.47      133.43     23.41 o 
   3  13   7      919.43      887.23     60.61 o 
   4  13   7      677.68      684.28     36.19 o 
   5  13   7        5.04       13.36      7.78 o 
   6  13   7      332.94      371.55     22.21 o 
  -7  14   7      704.10      710.95     28.76 o 
  -6  14   7        0.03       10.94      7.86 o 
  -5  14   7     2030.30     2032.71     46.61 o 
  -4  14   7     1698.76     1643.63     40.30 o 
  -3  14   7      159.63      163.84     14.81 o 
  -2  14   7      845.23      829.22     20.84 o 
  -1  14   7     1122.79     1076.97     21.32 o 
   0  14   7       13.65       13.74      5.89 o 
   1  14   7     1096.81     1206.76     33.36 o 
   2  14   7     2373.56     2429.86     50.56 o 
   3  14   7      224.58      219.06     17.62 o 
   4  14   7      676.32      742.83     28.56 o 
   5  14   7     1433.42     1505.88     42.22 o 
   6  14   7       97.09      133.35     16.44 o 
  -6  15   7      731.88      660.30     27.57 o 
  -5  15   7      252.59      287.92     19.37 o 
  -4  15   7      966.17      940.04     31.15 o 
  -3  15   7     2278.21     2389.51     55.13 o 
  -2  15   7     1122.83     1074.11     25.68 o 
  -1  15   7       12.44       13.39      5.12 o 
   0  15   7     1741.67     1955.10     43.87 o 
   1  15   7     1225.29     1365.85     59.93 o 
   2  15   7       77.61       78.09     12.36 o 
   3  15   7     1953.11     1949.46     51.88 o 
   4  15   7     1258.54     1269.44     38.47 o 
   5  15   7        3.16       -9.98     14.69 o 
  -5  16   7     1093.39     1125.79     36.07 o 
  -4  16   7      955.78      975.48     32.86 o 
  -3  16   7        0.66        6.31      7.30 o 
  -2  16   7     1471.49     1560.88     40.38 o 
  -1  16   7     1224.44     1291.95     36.72 o 
   0  16   7       86.58       89.93     10.03 o 
   1  16   7     1295.88     1523.55     40.46 o 
   2  16   7     1682.55     1836.73     45.94 o 
   3  16   7      568.02      677.09     28.92 o 
  -2  17   7      549.20      599.13     25.66 o 
  -1  17   7       99.63       78.84     17.95 o 
   0  17   7     1091.29     1118.00     28.80 o 
   1  17   7      726.80      774.90     30.14 o 
 -12   0   8      282.53      323.43     34.30 o 
 -11   0   8        5.95      -12.26     12.26 o 
 -10   0   8     1634.92     1767.42     60.54 o 
  -9   0   8      684.93      717.72     30.59 o 
  -8   0   8        3.90        3.54      5.73 o 
  -7   0   8     3494.27     3500.13     51.40 o 
  -6   0   8     3199.65     3395.08     48.45 o 
  -5   0   8      397.98      421.57     13.82 o 
  -4   0   8    13254.35    13361.86    158.26 o 
  -3   0   8     8526.93     7853.31     85.93 o 
  -2   0   8      129.08      163.91      7.10 o 
  -1   0   8       37.54       15.30      5.75 o 
   0   0   8    10618.95    10796.44    233.55 o 
   1   0   8     2930.37     3004.29     77.65 o 
   2   0   8      730.44      675.88     13.83 o 
   3   0   8     3426.60     3411.81     39.56 o 
   4   0   8       43.84       37.95      5.92 o 
   5   0   8     1979.82     2136.34     29.76 o 
   6   0   8    16314.06    15838.09    240.74 o 
   7   0   8     2696.19     2496.78     67.34 o 
   8   0   8      811.95      717.78     37.08 o 
   9   0   8      818.75      863.49     42.88 o 
  10   0   8      218.28      213.88     27.78 o 
 -12   1   8      550.48      637.68     30.19 o 
 -11   1   8     1751.16     1802.51     45.42 o 
 -10   1   8      351.57      368.38     21.31 o 
  -9   1   8      980.71     1036.91     23.40 o 
  -8   1   8     3462.57     3542.38     38.00 o 
  -7   1   8      241.93      256.63     10.15 o 
  -6   1   8     1753.76     1727.27     22.02 o 
  -5   1   8     7455.14     7582.32     61.52 o 
  -4   1   8     7488.45     7363.34     58.62 o 
  -3   1   8     6486.43     6653.56     52.77 o 
  -2   1   8     4854.02     4364.43     36.51 o 
  -1   1   8     5423.35     5460.27     73.23 o 
   0   1   8     1792.61     1789.59     23.93 o 
   1   1   8    10834.67    10654.77    117.34 o 
   2   1   8     7573.18     7715.63     50.03 o 
   3   1   8        5.15       12.28      4.49 o 
   4   1   8     9224.01     9208.43     59.92 o 
   5   1   8     5093.64     5144.97     38.48 o 
   6   1   8     3028.96     2997.18     27.12 o 
   7   1   8     4131.31     3899.15     42.21 o 
   8   1   8     1866.06     1791.67     68.45 o 
   9   1   8        1.99        1.59      9.18 o 
  10   1   8      199.49      197.32     20.36 o 
 -12   2   8      438.32      471.42     26.84 o 
 -11   2   8      176.70      182.39     18.44 o 
 -10   2   8     2100.46     2191.92     37.13 o 
  -9   2   8     2583.97     2604.35     39.16 o 
  -8   2   8      393.49      386.50     11.56 o 
  -7   2   8     5978.84     6064.98     54.89 o 
  -6   2   8     3744.36     3816.70     48.86 o 
  -5   2   8      829.57      864.34     14.12 o 
  -4   2   8     5786.04     5714.60     47.71 o 
  -3   2   8    13635.35    13622.44     99.15 o 
  -2   2   8     1393.54     1398.91     14.45 o 
  -1   2   8    10279.75    10296.51     76.41 o 
   0   2   8     4694.45     4389.49     85.44 o 
   1   2   8      141.72      150.44     14.79 o 
   2   2   8     1242.18     1201.86     22.64 o 
   3   2   8     7107.87     6920.69     46.54 o 
   4   2   8      199.53      195.14      6.44 o 
   5   2   8      297.61      297.69     14.08 o 
   6   2   8     4349.00     4298.28     46.04 o 
   7   2   8     1174.53     1179.06     21.09 o 
   8   2   8      333.07      313.90     19.00 o 
   9   2   8     1053.23      964.96     61.65 o 
  10   2   8      416.50      439.45     25.18 o 
 -12   3   8      497.66      568.69     28.62 o 
 -11   3   8     1615.93     1605.43     42.86 o 
 -10   3   8      472.24      483.66     19.75 o 
  -9   3   8      237.43      250.55     13.46 o 
  -8   3   8     2257.04     2296.25     34.91 o 
  -7   3   8      174.31      188.02      8.44 o 
  -6   3   8     2801.59     2744.13     29.81 o 
  -5   3   8     6082.71     5863.01     58.01 o 
  -4   3   8    16396.76    16849.07    121.87 o 
  -3   3   8     3926.93     4167.08     36.17 o 
  -2   3   8    14220.63    14175.71     91.80 o 
  -1   3   8     8591.02     8566.67     77.97 o 
   0   3   8     5356.22     5533.13     57.80 o 
   1   3   8     5601.73     5216.40     43.55 o 
   2   3   8     4734.38     4597.78     40.31 o 
   3   3   8      140.98      140.15      5.90 o 
   4   3   8     4069.45     4087.02     35.14 o 
   5   3   8     3215.61     3282.00     30.99 o 
   6   3   8        0.07        2.92      4.31 o 
   7   3   8     2676.35     2663.48     41.65 o 
   8   3   8      871.31      859.11     19.37 o 
   9   3   8      216.19      172.16     17.30 o 
  10   3   8      491.94      443.62     24.87 o 
 -11   4   8      212.40      218.76     30.44 o 
 -10   4   8     1222.09     1276.77     28.44 o 
  -9   4   8     1818.79     1890.53     50.56 o 
  -8   4   8      282.26      307.34     18.78 o 
  -7   4   8     2465.57     2528.28     29.47 o 
  -6   4   8      932.16      936.18     26.32 o 
  -5   4   8     2320.62     2441.87     26.59 o 
  -4   4   8    12439.07    12566.45     93.91 o 
  -3   4   8    23256.43    23750.44    149.16 o 
  -2   4   8      934.77      918.75     14.32 o 
  -1   4   8     6912.57     6798.84     64.82 o 
   0   4   8    17857.80    17418.19    146.14 o 
   1   4   8      974.41     1011.97     34.68 o 
   2   4   8     2266.95     2298.76     24.53 o 
   3   4   8     6402.15     6478.13     54.38 o 
   4   4   8      736.53      747.09     12.42 o 
   5   4   8     1174.29     1206.36     20.29 o 
   6   4   8     3328.54     3361.24     38.47 o 
   7   4   8      612.26      601.70     16.00 o 
   8   4   8      221.45      206.69     11.51 o 
   9   4   8     1229.81     1231.03     36.73 o 
  10   4   8      447.67      439.14     25.01 o 
 -11   5   8     1286.75     1360.59     32.39 o 
 -10   5   8       47.73       45.07      8.75 o 
  -9   5   8      513.84      534.56     19.56 o 
  -8   5   8     3083.05     3040.84     42.31 o 
  -7   5   8      150.61      162.83     22.96 o 
  -6   5   8      328.24      350.35     13.32 o 
  -5   5   8      536.77      504.46     10.99 o 
  -4   5   8     8594.05     8781.46     69.04 o 
  -3   5   8     4179.09     4270.52     33.74 o 
  -2   5   8     5419.24     5173.45     45.79 o 
  -1   5   8     1669.05     1598.82     23.42 o 
   0   5   8     1623.00     1611.21     23.55 o 
   1   5   8    22306.15    22905.39    161.40 o 
   2   5   8     5638.98     5868.89     49.51 o 
   3   5   8      116.00      121.29      6.31 o 
   4   5   8     2238.21     2197.61     28.34 o 
   5   5   8      891.53      900.13     17.44 o 
   6   5   8       18.99       19.38      5.27 o 
   7   5   8     2853.71     2763.38     36.12 o 
   8   5   8     1424.61     1456.42     26.22 o 
   9   5   8       48.33       50.37     12.19 o 
  10   5   8      886.16      871.96     33.69 o 
 -11   6   8      117.96      119.57     30.21 o 
 -10   6   8     1301.62     1394.18     34.02 o 
  -9   6   8     1334.10     1308.69     29.51 o 
  -8   6   8      318.94      301.89     13.80 o 
  -7   6   8     3071.64     2955.58     40.08 o 
  -6   6   8     2386.81     2364.01     27.51 o 
  -5   6   8       25.88       30.65      4.12 o 
  -4   6   8     8111.67     8036.39     57.95 o 
  -3   6   8     9114.74     9209.81     73.95 o 
  -2   6   8      117.67      105.27      6.08 o 
  -1   6   8     2515.03     2396.84     30.93 o 
   0   6   8    11493.72    11252.82    100.82 o 
   1   6   8       11.35       22.65      9.31 o 
   2   6   8     2088.11     2028.57     23.09 o 
   3   6   8     6506.52     6553.25     55.75 o 
   4   6   8     1495.64     1523.04     50.03 o 
   5   6   8      152.32      151.01     15.50 o 
   6   6   8     3191.31     3167.74     53.88 o 
   7   6   8      717.08      731.52     18.17 o 
   8   6   8      309.28      292.05     13.00 o 
   9   6   8      916.32      951.69     22.72 o 
 -11   7   8      958.82     1000.60     34.08 o 
 -10   7   8       66.79       51.70     11.34 o 
  -9   7   8      470.08      492.55     41.39 o 
  -8   7   8     2007.28     1903.80     41.75 o 
  -7   7   8     1967.42     1785.64     39.03 o 
  -6   7   8      597.56      552.29     19.97 o 
  -5   7   8     6890.10     6694.28     67.99 o 
  -4   7   8     1802.67     1767.11     23.09 o 
  -3   7   8     1198.63     1237.22     18.55 o 
  -2   7   8     3147.07     3158.34     33.11 o 
  -1   7   8      848.35      763.85     16.22 o 
   0   7   8     2901.06     3058.12     37.46 o 
   1   7   8     4390.56     4117.10     46.31 o 
   2   7   8     3822.36     3762.92     36.21 o 
   3   7   8       19.38       24.10      5.04 o 
   4   7   8     1957.39     2027.17     31.63 o 
   5   7   8      875.04      894.46     20.68 o 
   6   7   8      235.90      184.62     11.96 o 
   7   7   8     2091.49     2038.79     43.17 o 
   8   7   8      783.95      826.29     20.40 o 
   9   7   8        2.52        0.14      6.23 o 
 -10   8   8     2090.59     2120.86     49.30 o 
  -9   8   8     1056.00     1023.50     54.32 o 
  -8   8   8      183.04      171.50     30.48 o 
  -7   8   8     1209.56     1133.84     30.78 o 
  -6   8   8     2319.23     2265.23     44.11 o 
  -5   8   8      142.00      134.47      8.75 o 
  -4   8   8     1839.00     1758.15     23.59 o 
  -3   8   8     1819.00     1746.58     23.23 o 
  -2   8   8        3.88       -0.05      2.83 o 
  -1   8   8     4888.93     4865.00     52.87 o 
   0   8   8     2224.67     2145.50     30.30 o 
   1   8   8     1288.33     1265.44     22.22 o 
   2   8   8      799.60      775.07     24.72 o 
   3   8   8     6233.69     6288.01     81.98 o 
   4   8   8      572.69      574.84     16.59 o 
   5   8   8        6.79       10.18      5.65 o 
   6   8   8     2676.18     2701.67     52.23 o 
   7   8   8      921.96      984.18     24.88 o 
   8   8   8      197.12      217.16     22.05 o 
   9   8   8      533.56      540.63     18.20 o 
 -10   9   8       42.97       28.81     10.57 o 
  -9   9   8     1525.74     1506.62     46.54 o 
  -8   9   8     1856.66     1737.87     41.51 o 
  -7   9   8      414.08      356.51     27.43 o 
  -6   9   8      208.79      203.17     35.72 o 
  -5   9   8      964.19      988.96     21.52 o 
  -4   9   8      399.47      427.71     11.81 o 
  -3   9   8      734.91      722.39     14.78 o 
  -2   9   8     2097.84     2080.52     33.14 o 
  -1   9   8     2537.76     2379.64     33.00 o 
   0   9   8      778.45      811.60     19.71 o 
   1   9   8      804.29      803.75     18.05 o 
   2   9   8     3554.13     3672.38     46.50 o 
   3   9   8      417.29      407.13     18.32 o 
   4   9   8      931.83      941.03     28.12 o 
   5   9   8     1538.24     1557.90     37.86 o 
   6   9   8        0.02       -2.20      6.68 o 
   7   9   8     2435.48     2472.57     72.12 o 
   8   9   8     1050.24     1106.53     34.99 o 
 -10  10   8      357.70      335.95     39.43 o 
  -9  10   8      208.18      183.00     23.82 o 
  -8  10   8        2.04       -3.74      7.02 o 
  -7  10   8     1168.15     1064.79     31.59 o 
  -6  10   8     1071.63      979.41     29.06 o 
  -5  10   8       33.60       35.29      8.06 o 
  -4  10   8      622.76      627.40     17.99 o 
  -3  10   8     1326.48     1337.29     21.06 o 
  -2  10   8       18.98       26.80      4.56 o 
  -1  10   8     1746.36     1785.35     28.69 o 
   0  10   8     2143.94     2218.78     32.92 o 
   1  10   8       29.92       25.10      5.48 o 
   2  10   8      467.79      447.11     14.23 o 
   3  10   8     1201.56     1256.41     32.73 o 
   4  10   8      621.39      586.77     32.03 o 
   5  10   8      799.21      806.97     27.77 o 
   6  10   8     2764.04     2784.34     55.73 o 
   7  10   8      465.89      477.13     28.92 o 
   8  10   8       62.39       47.27     22.62 o 
  -9  11   8      476.61      480.95     39.45 o 
  -8  11   8      845.10      871.33     54.15 o 
  -7  11   8      170.79      164.38     15.14 o 
  -6  11   8      600.30      575.02     23.32 o 
  -5  11   8     1829.31     1690.94     45.54 o 
  -4  11   8     2831.42     2607.83     40.79 o 
  -3  11   8      108.13      102.45      7.36 o 
  -2  11   8     2511.38     2362.58     30.39 o 
  -1  11   8     1135.33     1128.37     22.71 o 
   0  11   8      112.79       98.48      8.47 o 
   1  11   8     2347.49     2358.38     35.31 o 
   2  11   8      504.64      512.02     20.71 o 
   3  11   8        5.28        3.75      6.09 o 
   4  11   8      909.10      849.27     28.21 o 
   5  11   8      400.96      437.54     21.70 o 
   6  11   8       46.22       50.29     10.95 o 
   7  11   8       15.02       34.70     10.56 o 
  -8  12   8        1.43        3.04      7.47 o 
  -7  12   8      495.46      463.21     22.25 o 
  -6  12   8      236.54      291.74     18.96 o 
  -5  12   8        0.25        2.93      6.25 o 
  -4  12   8     1001.34      965.74     29.01 o 
  -3  12   8     1504.43     1342.13     28.60 o 
  -2  12   8        9.40        3.51      4.22 o 
  -1  12   8     1422.34     1328.65     32.57 o 
   0  12   8     2802.70     2845.97     40.55 o 
   1  12   8      152.58      157.61     10.62 o 
   2  12   8       77.98       84.84     10.99 o 
   3  12   8      741.74      732.69     28.35 o 
   4  12   8        8.54       21.43      7.90 o 
   5  12   8      136.57      128.80     14.63 o 
   6  12   8      122.84      148.44     15.77 o 
   7  12   8      141.16      130.32     15.57 o 
  -8  13   8      149.93      124.61     16.81 o 
  -7  13   8      110.72      123.73     20.10 o 
  -6  13   8      478.15      432.26     22.22 o 
  -5  13   8     1670.05     1629.78     40.31 o 
  -4  13   8      303.18      287.03     17.05 o 
  -3  13   8       99.86       88.79      9.78 o 
  -2  13   8     1983.24     1841.95     35.60 o 
  -1  13   8     1089.63     1134.54     21.50 o 
   0  13   8       10.02       11.98      7.27 o 
   1  13   8     1223.51     1277.54     34.27 o 
   2  13   8      454.26      504.65     22.14 o 
   3  13   8       11.83       -2.90      7.08 o 
   4  13   8      232.38      225.73     18.18 o 
   5  13   8      919.17      997.21     33.60 o 
   6  13   8       40.01       40.19     10.83 o 
  -7  14   8       13.99       -2.09      7.49 o 
  -6  14   8      196.74      161.65     16.15 o 
  -5  14   8       13.87       14.91      9.44 o 
  -4  14   8      462.25      421.08     20.73 o 
  -3  14   8      387.59      353.41     19.11 o 
  -2  14   8       17.66        8.82      5.15 o 
  -1  14   8      565.99      558.43     15.76 o 
   0  14   8      893.73      933.25     23.23 o 
   1  14   8       12.84       23.41      8.26 o 
   2  14   8      468.09      478.55     22.55 o 
   3  14   8      775.19      824.38     30.23 o 
   4  14   8      200.82      189.33     17.72 o 
   5  14   8      314.79      342.25     21.53 o 
  -6  15   8      193.33      188.52     17.60 o 
  -5  15   8      580.91      606.61     27.79 o 
  -4  15   8      393.12      428.39     21.56 o 
  -3  15   8        8.30        4.64      7.27 o 
  -2  15   8      200.76      170.93     12.59 o 
  -1  15   8       24.84       24.23      5.86 o 
   0  15   8      159.87      136.75     14.16 o 
   1  15   8       93.42       76.19     11.73 o 
   2  15   8      323.32      335.79     20.09 o 
   3  15   8       25.69        4.28      8.94 o 
   4  15   8      395.41      467.02     25.34 o 
  -4  16   8      233.18      225.00     18.75 o 
  -3  16   8      229.49      275.33     22.69 o 
  -2  16   8       17.12        8.58      7.85 o 
  -1  16   8      118.74      108.35     14.21 o 
   0  16   8       24.43        9.77      6.86 o 
   1  16   8        4.02       -5.61      8.25 o 
   2  16   8        5.14       -0.46      8.28 o 
   3  16   8      151.61      181.50     31.83 o 
  -1  17   8      167.17      187.32     17.84 o 
 -12   1   9        3.45        7.01     12.10 o 
 -11   1   9        5.77      -10.52     10.52 o 
 -10   1   9       45.66       31.47     11.60 o 
  -9   1   9       50.26       54.89      8.23 o 
  -8   1   9       49.62       45.62      5.69 o 
  -7   1   9      433.97      449.82     11.94 o 
  -6   1   9       23.04       25.76      4.29 o 
  -5   1   9       35.48       37.60      5.22 o 
  -4   1   9     1173.34     1251.91     23.07 o 
  -3   1   9      548.52      675.40     11.09 o 
  -2   1   9      541.54      636.18     10.21 o 
  -1   1   9      776.56      893.11     19.97 o 
   0   1   9        5.27        7.64      3.71 o 
   1   1   9      672.24      780.82     15.74 o 
   2   1   9       26.74       25.82      4.13 o 
   3   1   9       76.97       91.03      4.85 o 
   4   1   9       93.93       88.68      5.20 o 
   5   1   9     1537.93     1526.94     18.12 o 
   6   1   9     2242.37     2129.67     24.80 o 
   7   1   9      127.62      137.97     10.71 o 
   8   1   9      203.13      181.92     16.46 o 
   9   1   9       60.06       62.93     12.67 o 
  10   1   9        2.86        7.45     11.02 o 
 -12   2   9        4.89        5.56     12.59 o 
 -11   2   9       10.31       -7.74     10.68 o 
 -10   2   9        2.93        4.37      6.63 o 
  -9   2   9      268.56      281.46     14.10 o 
  -8   2   9      734.81      738.59     15.69 o 
  -7   2   9      905.24      947.48     16.92 o 
  -6   2   9      113.16      113.22      6.72 o 
  -5   2   9      340.03      403.05     10.02 o 
  -4   2   9      428.75      478.86     13.29 o 
  -3   2   9      894.49     1039.73     16.79 o 
  -2   2   9     1051.38     1242.51     14.99 o 
  -1   2   9        4.42        6.44      3.68 o 
   0   2   9     2284.45     2590.81     34.37 o 
   1   2   9      125.08      112.50      7.17 o 
   2   2   9        0.04        4.18      2.97 o 
   3   2   9      176.40      194.61      6.91 o 
   4   2   9       42.78       41.13      4.09 o 
   5   2   9      150.78      134.12      6.38 o 
   6   2   9      236.67      219.24     10.27 o 
   7   2   9     1102.51     1039.35     20.30 o 
   8   2   9        9.19       -8.23      8.23 o 
   9   2   9       18.41       36.75     11.26 o 
  10   2   9       12.88        7.71     21.10 o 
 -11   3   9       13.84       -0.62     10.29 o 
 -10   3   9       16.54       13.55      7.51 o 
  -9   3   9       14.95        8.81      6.25 o 
  -8   3   9      603.49      582.73     27.91 o 
  -7   3   9     1577.74     1563.24     22.26 o 
  -6   3   9     2470.77     2481.69     28.41 o 
  -5   3   9       11.80        8.87      3.94 o 
  -4   3   9     1506.94     1497.77     18.73 o 
  -3   3   9      991.03      970.31     13.45 o 
  -2   3   9        2.56        4.83      2.01 o 
  -1   3   9     2321.02     2422.35     26.56 o 
   0   3   9     1807.98     1912.55     26.51 o 
   1   3   9       24.67       36.82      3.69 o 
   2   3   9     1433.93     1427.33     18.51 o 
   3   3   9      501.45      502.77     11.21 o 
   4   3   9      170.97      165.60      7.04 o 
   5   3   9       66.85       48.98      5.10 o 
   6   3   9        0.24       -2.68      4.52 o 
   7   3   9        0.40        3.65      4.96 o 
   8   3   9       33.26       22.81      7.27 o 
   9   3   9       75.94       62.21     12.77 o 
  10   3   9        9.72        8.51     10.24 o 
 -11   4   9       38.27       44.27     12.24 o 
 -10   4   9       26.68       14.49      7.51 o 
  -9   4   9      196.66      181.21     12.49 o 
  -8   4   9      592.04      595.01     17.53 o 
  -7   4   9      284.17      284.94      9.85 o 
  -6   4   9      582.22      638.24     16.76 o 
  -5   4   9     3210.35     3239.46     32.72 o 
  -4   4   9      236.26      271.25      8.06 o 
  -3   4   9      384.38      453.67      8.37 o 
  -2   4   9      202.62      186.93     11.24 o 
  -1   4   9      137.20      128.74      7.82 o 
   0   4   9     1057.62     1155.04     19.90 o 
   1   4   9      306.33      293.47      7.65 o 
   2   4   9      186.37      182.04      7.21 o 
   3   4   9       59.98       70.36      5.44 o 
   4   4   9       31.46       44.69      4.53 o 
   5   4   9       76.58       72.05      6.61 o 
   6   4   9      283.75      272.37     11.52 o 
   7   4   9      305.70      286.81     16.68 o 
   8   4   9       50.33       47.00      7.38 o 
   9   4   9        7.93       11.40      9.57 o 
 -11   5   9       72.63       80.14     22.08 o 
 -10   5   9      221.37      216.65     14.20 o 
  -9   5   9      254.56      263.55     13.98 o 
  -8   5   9      141.42      122.07      9.97 o 
  -7   5   9        7.63        5.14      4.55 o 
  -6   5   9       44.97       32.93      4.71 o 
  -5   5   9     1080.59     1098.15     16.59 o 
  -4   5   9      165.20      117.69      6.86 o 
  -3   5   9     1048.51      983.90     18.67 o 
  -2   5   9      480.55      518.62     11.54 o 
  -1   5   9     4657.11     4764.40     50.88 o 
   0   5   9     1614.79     1712.69     34.39 o 
   1   5   9       42.47       45.87      4.21 o 
   2   5   9     2817.85     2830.87     29.21 o 
   3   5   9     1982.67     1973.91     23.91 o 
   4   5   9      260.49      256.63      9.09 o 
   5   5   9       28.90       33.16      8.22 o 
   6   5   9      269.49      253.47     11.06 o 
   7   5   9       10.81        4.80      5.36 o 
   8   5   9        1.97       -1.06      5.39 o 
   9   5   9      222.97      183.66     18.05 o 
 -11   6   9      188.25      227.03     48.67 o 
 -10   6   9        7.48        3.80      8.35 o 
  -9   6   9      566.22      552.41     29.15 o 
  -8   6   9     1094.61     1029.76     29.59 o 
  -7   6   9      284.44      240.61     14.94 o 
  -6   6   9      894.27      838.59     18.24 o 
  -5   6   9      313.90      284.06     10.95 o 
  -4   6   9      718.11      681.22     19.95 o 
  -3   6   9      648.83      648.58     13.47 o 
  -2   6   9      968.22      913.02     15.63 o 
  -1   6   9       68.35       85.73      8.94 o 
   0   6   9     2437.04     2569.83     33.49 o 
   1   6   9     3595.85     3634.84     42.60 o 
   2   6   9     2143.18     2177.60     24.75 o 
   3   6   9      613.56      639.76     13.01 o 
   4   6   9     1227.66     1248.89     27.61 o 
   5   6   9      102.05       95.54      8.83 o 
   6   6   9       36.29       36.23      6.45 o 
   7   6   9       20.91       24.17      6.36 o 
   8   6   9      206.23      168.75     11.20 o 
   9   6   9        0.06       -5.54      8.24 o 
 -11   7   9       41.27       29.08     10.89 o 
 -10   7   9      431.91      426.65     32.64 o 
  -9   7   9       64.46       72.17     11.62 o 
  -8   7   9      551.01      511.89     22.02 o 
  -7   7   9      491.69      498.32     20.46 o 
  -6   7   9        5.62        2.49      5.66 o 
  -5   7   9      436.92      452.74     13.69 o 
  -4   7   9     3000.66     2894.84     32.46 o 
  -3   7   9     1557.24     1513.71     25.59 o 
  -2   7   9        0.26       -0.44      2.75 o 
  -1   7   9     1497.35     1472.05     24.26 o 
   0   7   9       43.73       43.41      8.77 o 
   1   7   9        3.23        6.06      4.08 o 
   2   7   9     1099.31     1143.44     21.29 o 
   3   7   9     1482.42     1443.29     35.62 o 
   4   7   9      343.18      343.06     13.11 o 
   5   7   9      280.36      304.13     20.40 o 
   6   7   9      102.95      107.49     10.23 o 
   7   7   9        6.04        9.89      7.25 o 
   8   7   9      230.45      219.01     15.68 o 
   9   7   9      248.29      212.47     13.32 o 
 -10   8   9       20.00       18.78      9.78 o 
  -9   8   9      878.75      834.14     44.12 o 
  -8   8   9     1333.13     1294.14     35.10 o 
  -7   8   9        6.48       -1.91      8.79 o 
  -6   8   9     2008.72     1966.55     40.87 o 
  -5   8   9     2501.09     2569.36     35.74 o 
  -4   8   9        5.31        3.85      3.69 o 
  -3   8   9      758.99      729.88     14.96 o 
  -2   8   9     2038.81     1991.09     25.77 o 
  -1   8   9      683.93      647.95     16.07 o 
   0   8   9     1329.25     1257.27     22.77 o 
   1   8   9      665.55      614.95     15.79 o 
   2   8   9      221.43      208.22     10.07 o 
   3   8   9       11.87        6.81      6.28 o 
   4   8   9      544.67      501.65     20.47 o 
   5   8   9      580.69      561.83     22.29 o 
   6   8   9      145.82      132.85     21.62 o 
   7   8   9      668.17      713.71     33.08 o 
   8   8   9      177.77      203.85     17.89 o 
 -10   9   9      498.47      558.48     26.33 o 
  -9   9   9      357.74      390.91     21.71 o 
  -8   9   9      162.90      137.90     18.05 o 
  -7   9   9      910.86      890.39     28.41 o 
  -6   9   9      979.90      919.67     41.05 o 
  -5   9   9      938.08      879.14     20.88 o 
  -4   9   9     1291.74     1307.26     31.77 o 
  -3   9   9     1065.51     1083.07     18.75 o 
  -2   9   9      332.71      301.20     10.06 o 
  -1   9   9     2140.20     2053.11     31.05 o 
   0   9   9      868.38      861.94     19.24 o 
   1   9   9      147.59      144.53      9.09 o 
   2   9   9     2145.94     2087.48     46.98 o 
   3   9   9      254.88      257.30     16.01 o 
   4   9   9       16.63       -2.30      6.12 o 
   5   9   9      842.23      788.68     27.35 o 
   6   9   9      615.03      666.27     26.36 o 
   7   9   9        0.14       -7.42      7.42 o 
   8   9   9      387.75      388.32     22.85 o 
  -9  10   9      270.61      228.85     18.96 o 
  -8  10   9      912.40      951.37     31.66 o 
  -7  10   9       72.72       67.73     10.70 o 
  -6  10   9      634.66      628.74     23.71 o 
  -5  10   9     3660.46     3483.49     59.42 o 
  -4  10   9       66.82       47.04      5.83 o 
  -3  10   9      156.01      174.01      8.99 o 
  -2  10   9     1654.30     1782.79     25.49 o 
  -1  10   9      821.45      761.05     18.50 o 
   0  10   9      577.49      548.21     16.75 o 
   1  10   9     1332.49     1372.49     25.38 o 
   2  10   9      108.02      132.60     12.92 o 
   3  10   9     2812.92     2786.91     52.47 o 
   4  10   9     1985.33     2003.12     57.22 o 
   5  10   9     1411.89     1421.00     38.17 o 
   6  10   9      213.99      184.74     17.04 o 
   7  10   9     2448.70     2456.62     54.53 o 
   8  10   9      365.59      392.70     23.73 o 
  -9  11   9      444.89      478.22     24.19 o 
  -8  11   9      193.65      166.89     16.19 o 
  -7  11   9      922.66      875.41     29.70 o 
  -6  11   9      928.93      838.52     27.98 o 
  -5  11   9      543.96      548.34     22.22 o 
  -4  11   9     3108.18     2986.72     42.78 o 
  -3  11   9      717.28      761.32     19.48 o 
  -2  11   9       20.11       18.48      4.75 o 
  -1  11   9     1224.05     1261.91     24.82 o 
   0  11   9     2161.03     2161.38     35.11 o 
   1  11   9        0.12       -3.41      4.33 o 
   2  11   9     1083.34     1053.98     30.54 o 
   3  11   9      457.37      468.20     21.35 o 
   4  11   9       35.70       42.05      9.39 o 
   5  11   9     1343.62     1351.32     37.93 o 
   6  11   9     1821.30     1818.13     45.86 o 
   7  11   9       24.41       22.80      9.90 o 
  -8  12   9     1008.75     1044.59     34.90 o 
  -7  12   9      116.41       73.82     12.21 o 
  -6  12   9      774.05      710.67     26.51 o 
  -5  12   9     2071.05     1819.25    132.83 o 
  -4  12   9      237.03      197.85     15.70 o 
  -3  12   9     1001.18      947.73     19.28 o 
  -2  12   9     3771.70     3532.77     41.11 o 
  -1  12   9      867.04      837.44     27.05 o 
   0  12   9     2579.76     2514.15     38.24 o 
   1  12   9     1684.27     1701.03     39.69 o 
   2  12   9      713.40      690.76     25.54 o 
   3  12   9      509.00      516.20     23.19 o 
   4  12   9     1020.04     1012.43     32.63 o 
   5  12   9       14.18        8.02     15.66 o 
   6  12   9      151.55      155.29     16.62 o 
  -7  13   9     1069.15     1129.78     36.07 o 
  -6  13   9      209.68      230.20     18.12 o 
  -5  13   9       90.51       99.49     12.65 o 
  -4  13   9     1911.85     1828.29     59.67 o 
  -3  13   9     2368.47     2184.77     37.03 o 
  -2  13   9       23.60       19.82      5.68 o 
  -1  13   9     5356.20     5080.25     53.92 o 
   0  13   9     1461.84     1449.83     28.61 o 
   1  13   9        3.31        0.02      6.86 o 
   2  13   9     1592.77     1691.21     41.98 o 
   3  13   9     1434.22     1479.13     39.84 o 
   4  13   9        4.38       -2.93      7.01 o 
   5  13   9      960.67      968.25     49.13 o 
   6  13   9      214.52      229.64     19.95 o 
  -7  14   9       29.13       40.69     15.23 o 
  -6  14   9      325.24      288.71     20.18 o 
  -5  14   9      619.13      587.14     25.22 o 
  -4  14   9        5.24       -4.34      6.38 o 
  -3  14   9     1552.23     1613.60     40.19 o 
  -2  14   9     2594.98     2588.75     35.64 o 
  -1  14   9      174.60      153.74     10.23 o 
   0  14   9      698.94      671.26     25.52 o 
   1  14   9     1476.68     1559.20     48.14 o 
   2  14   9      714.33      756.67     28.47 o 
   3  14   9      333.97      367.46     21.12 o 
   4  14   9     1407.68     1504.52     42.76 o 
   5  14   9      358.61      378.74     23.07 o 
  -5  15   9      269.49      265.78     30.58 o 
  -4  15   9     1116.10     1102.40     34.55 o 
  -3  15   9      859.10      917.33     31.09 o 
  -2  15   9       38.02       48.69      8.93 o 
  -1  15   9     1604.59     1711.44     29.21 o 
   0  15   9      589.06      655.02     46.28 o 
   1  15   9       26.78       15.20      8.99 o 
   2  15   9     1998.06     2055.45     49.16 o 
   3  15   9     1030.28     1140.81     36.90 o 
   4  15   9        1.20        0.13     10.95 o 
  -4  16   9       22.09       20.13     10.97 o 
  -3  16   9      249.63      226.02     18.53 o 
  -2  16   9     1099.19     1145.53     35.17 o 
  -1  16   9      211.64      242.15     15.54 o 
   0  16   9      809.34      850.91     25.22 o 
   1  16   9     1927.91     2110.06     49.99 o 
   2  16   9      302.15      309.91     43.81 o 
 -12   0  10       67.68       65.94     21.06 o 
 -11   0  10     1701.03     1807.35     65.11 o 
 -10   0  10     1057.28     1279.95     50.04 o 
  -9   0  10      384.26      400.10     18.37 o 
  -8   0  10      903.91     1017.68     67.12 o 
  -7   0  10     2508.86     2603.60     47.87 o 
  -6   0  10       43.10       47.94      7.31 o 
  -5   0  10     5949.69     6117.79     74.77 o 
  -4   0  10     7191.05     7311.35     84.25 o 
  -3   0  10      890.24      905.00     19.08 o 
  -2   0  10     1753.42     1633.23     26.62 o 
  -1   0  10      458.51      341.87     18.35 o 
   0   0  10     5201.80     5407.32     95.85 o 
   1   0  10      572.73      512.60     19.94 o 
   2   0  10     5805.32     5920.00     74.06 o 
   3   0  10      719.26      660.38     15.80 o 
   4   0  10     2131.50     2186.47     31.07 o 
   5   0  10     1711.33     1776.11     28.39 o 
   6   0  10     4822.03     4687.34     67.53 o 
   7   0  10      443.40      358.27     27.23 o 
   8   0  10     3878.31     3710.06     92.33 o 
   9   0  10      326.91      343.16     30.84 o 
 -11   1  10      196.80      224.50     26.85 o 
 -10   1  10      282.15      290.60     38.07 o 
  -9   1  10     2109.10     2304.99     36.46 o 
  -8   1  10     1165.63     1180.66     20.66 o 
  -7   1  10     2373.80     2368.11     28.88 o 
  -6   1  10    11964.36    12083.87     94.28 o 
  -5   1  10     3138.11     3166.43     32.36 o 
  -4   1  10      307.12      340.72      8.77 o 
  -3   1  10     7142.01     6930.99     56.07 o 
  -2   1  10     5763.37     5690.28     47.06 o 
  -1   1  10       38.42       56.59      6.72 o 
   0   1  10     5340.05     5083.61     53.35 o 
   1   1  10    11509.75    12048.36    107.50 o 
   2   1  10      675.01      729.03     12.23 o 
   3   1  10     4614.14     4661.40     35.72 o 
   4   1  10      271.98      272.19      8.22 o 
   5   1  10      262.96      246.08      8.48 o 
   6   1  10     3334.97     3227.59     40.30 o 
   7   1  10     5176.29     5014.63     60.37 o 
   8   1  10      409.73      355.68     20.81 o 
   9   1  10      113.39      107.92     14.76 o 
 -11   2  10      550.76      653.34     28.72 o 
 -10   2  10     2832.60     3007.59     45.22 o 
  -9   2  10      293.93      282.15     18.12 o 
  -8   2  10     1567.67     1597.13     39.60 o 
  -7   2  10     2833.05     2828.31     32.41 o 
  -6   2  10      180.96      170.26      8.03 o 
  -5   2  10     5472.42     5396.76     47.95 o 
  -4   2  10     5671.83     5480.18     68.01 o 
  -3   2  10     1009.05      991.37     14.15 o 
  -2   2  10     7368.10     7594.73     77.29 o 
  -1   2  10    10925.92    11160.07     84.63 o 
   0   2  10     4807.21     4907.60     52.16 o 
   1   2  10     2757.56     2757.05     49.11 o 
   2   2  10     7728.26     7748.49     63.53 o 
   3   2  10      979.99      899.30     15.54 o 
   4   2  10      700.02      690.35     11.69 o 
   5   2  10     2680.10     2662.22     25.62 o 
   6   2  10     1242.76     1228.87     21.64 o 
   7   2  10        2.44       -2.26      8.34 o 
   8   2  10      570.16      571.75     24.65 o 
   9   2  10      590.11      613.23     27.49 o 
 -11   3  10      117.91      137.27     16.76 o 
 -10   3  10       97.43      114.49     11.32 o 
  -9   3  10     5503.42     5629.00     65.98 o 
  -8   3  10      607.68      614.76     17.63 o 
  -7   3  10      726.98      753.92     19.03 o 
  -6   3  10     2397.40     2452.59     28.54 o 
  -5   3  10     6031.25     6155.50     53.33 o 
  -4   3  10        9.87        8.84      3.15 o 
  -3   3  10     7479.79     7152.05     66.53 o 
  -2   3  10     4321.04     4473.62     35.10 o 
  -1   3  10      254.39      324.44      6.89 o 
   0   3  10     7057.52     7141.06     70.10 o 
   1   3  10    15540.92    15674.21    135.83 o 
   2   3  10      124.16      105.27      6.13 o 
   3   3  10     3650.93     3661.50     36.64 o 
   4   3  10     2891.55     2972.70     37.72 o 
   5   3  10       31.47       21.22      4.51 o 
   6   3  10     1672.66     1611.99     25.27 o 
   7   3  10     1973.35     1940.17     29.23 o 
   8   3  10      324.69      260.37     45.67 o 
   9   3  10      148.94      147.15     16.74 o 
 -11   4  10      628.15      749.74     42.95 o 
 -10   4  10     2914.19     3019.74     84.26 o 
  -9   4  10      340.87      336.74     20.38 o 
  -8   4  10     1909.51     2010.88     67.96 o 
  -7   4  10      302.08      311.70     10.27 o 
  -6   4  10       86.02       89.50      7.19 o 
  -5   4  10      748.09      721.05     23.33 o 
  -4   4  10     9929.06     9925.30     77.45 o 
  -3   4  10     3292.30     3270.07     34.03 o 
  -2   4  10     2543.40     2385.04     27.29 o 
  -1   4  10     4281.89     4198.91     57.92 o 
   0   4  10     2767.05     2713.61     34.88 o 
   1   4  10     3108.17     3096.10     52.77 o 
   2   4  10    14336.81    14223.22    106.87 o 
   3   4  10     3218.20     3276.09     37.94 o 
   4   4  10     3198.38     3184.90     34.29 o 
   5   4  10     3994.44     3935.60     42.46 o 
   6   4  10     1417.94     1360.62     23.49 o 
   7   4  10        0.92       -5.05      5.05 o 
   8   4  10     1044.48     1021.19     22.37 o 
   9   4  10      531.55      582.02     29.38 o 
 -11   5  10        7.89       18.74      9.71 o 
 -10   5  10       24.97       32.52     11.18 o 
  -9   5  10     3456.23     3517.88     61.42 o 
  -8   5  10     2003.43     1952.97     41.55 o 
  -7   5  10     1153.04     1170.19     22.87 o 
  -6   5  10     1018.48      996.49     20.30 o 
  -5   5  10     3059.20     3060.76     38.90 o 
  -4   5  10       81.36       93.62     19.87 o 
  -3   5  10     1598.27     1514.97     21.35 o 
  -2   5  10     1384.57     1341.90     19.62 o 
  -1   5  10       38.04       33.55      5.25 o 
   0   5  10     9879.52     9885.83     92.36 o 
   1   5  10     5371.44     5361.16     68.92 o 
   2   5  10      319.65      303.53     10.47 o 
   3   5  10     5945.29     6017.51     62.93 o 
   4   5  10     2510.73     2536.31     37.71 o 
   5   5  10      126.78      144.11     10.05 o 
   6   5  10      792.75      771.10     18.15 o 
   7   5  10     1502.63     1421.77     25.52 o 
   8   5  10      153.42      161.02     11.07 o 
   9   5  10      561.58      552.49     26.29 o 
 -11   6  10      878.39     1020.32     34.25 o 
 -10   6  10      583.00      648.66     67.49 o 
  -9   6  10      194.13      223.70     24.96 o 
  -8   6  10     1129.46     1161.16     31.88 o 
  -7   6  10     2390.81     2323.75     67.30 o 
  -6   6  10       65.24       55.41      6.63 o 
  -5   6  10     5654.67     5541.73     59.96 o 
  -4   6  10     5620.14     5538.81     51.43 o 
  -3   6  10      494.07      484.34     12.04 o 
  -2   6  10     1464.98     1379.89     20.38 o 
  -1   6  10     6290.20     6255.21     64.64 o 
   0   6  10     2846.79     2785.95     36.45 o 
   1   6  10     4958.94     4983.97     54.79 o 
   2   6  10     8207.97     7970.67    108.43 o 
   3   6  10     2762.56     2649.63     36.00 o 
   4   6  10      389.59      451.73     84.83 o 
   5   6  10     1553.95     1628.92     29.09 o 
   6   6  10     2288.64     2209.86     36.35 o 
   7   6  10        2.72        7.88      5.61 o 
   8   6  10      715.27      723.46     19.62 o 
   9   6  10      117.22      132.98     12.83 o 
 -10   7  10      446.06      472.90     28.57 o 
  -9   7  10     1180.28     1169.59     74.59 o 
  -8   7  10      654.41      640.41     32.78 o 
  -7   7  10       51.20       53.62      9.32 o 
  -6   7  10     5191.60     4962.81     91.98 o 
  -5   7  10     1887.87     1815.78     29.00 o 
  -4   7  10      421.44      419.20     12.04 o 
  -3   7  10     3076.11     2955.22     33.41 o 
  -2   7  10     1824.65     1755.68     24.13 o 
  -1   7  10      105.12       92.93     13.34 o 
   0   7  10     5778.91     5844.72     74.92 o 
   1   7  10     7192.67     7103.11     96.43 o 
   2   7  10      374.01      361.61     15.59 o 
   3   7  10      550.18      477.40     17.62 o 
   4   7  10      135.51      163.06     13.68 o 
   5   7  10      138.13      126.57     12.96 o 
   6   7  10     1587.86     1533.41     38.22 o 
   7   7  10     1433.60     1396.60     37.34 o 
   8   7  10       77.69       54.34     12.98 o 
 -10   8  10      974.48     1029.71     34.40 o 
  -9   8  10       13.56       16.79      8.85 o 
  -8   8  10     1281.91     1270.24     35.05 o 
  -7   8  10     2483.30     2397.24     48.07 o 
  -6   8  10       74.44       73.77     10.29 o 
  -5   8  10     4424.89     4271.28     51.13 o 
  -4   8  10     3465.47     3386.15     37.55 o 
  -3   8  10     2775.10     2744.21     32.52 o 
  -2   8  10      459.39      427.23     15.10 o 
  -1   8  10     1395.73     1327.31     24.19 o 
   0   8  10      162.40      152.77      9.56 o 
   1   8  10      609.89      615.79     25.58 o 
   2   8  10     3612.56     3516.92     44.53 o 
   3   8  10      585.06      580.99     29.38 o 
   4   8  10      118.35      120.58     12.54 o 
   5   8  10     1575.26     1602.92     38.94 o 
   6   8  10      999.44      993.74     57.16 o 
   7   8  10       39.14       27.15      9.50 o 
   8   8  10      486.56      459.70     23.96 o 
 -10   9  10      393.18      371.64     34.62 o 
  -9   9  10     1120.42     1117.47     48.04 o 
  -8   9  10      512.18      504.70     44.62 o 
  -7   9  10      447.97      475.31     35.02 o 
  -6   9  10     4372.74     3976.74     65.37 o 
  -5   9  10      881.20      820.82     17.05 o 
  -4   9  10      170.62      147.63      8.68 o 
  -3   9  10       41.27       45.01      5.64 o 
  -2   9  10      320.27      349.31     11.44 o 
  -1   9  10     2058.52     2005.92     31.43 o 
   0   9  10     1848.30     1852.09     56.68 o 
   1   9  10     3361.81     3377.50     61.09 o 
   2   9  10      107.97       99.75      8.31 o 
   3   9  10      976.62     1014.56     29.58 o 
   4   9  10      750.83      754.30     28.49 o 
   5   9  10      241.27      220.43     36.62 o 
   6   9  10     1021.85      977.78     40.26 o 
   7   9  10     1671.59     1697.23     61.53 o 
   8   9  10       52.95       26.26     10.92 o 
  -9  10  10        2.51       -0.02      7.83 o 
  -8  10  10      503.39      496.01     23.37 o 
  -7  10  10      639.68      541.49     23.24 o 
  -6  10  10        4.41        1.55      6.21 o 
  -5  10  10      983.23      908.49     27.90 o 
  -4  10  10     1991.75     1843.71     26.81 o 
  -3  10  10      342.48      294.48     10.84 o 
  -2  10  10       41.32       43.47      5.74 o 
  -1  10  10     1043.07     1051.64     22.32 o 
   0  10  10      206.70      218.26     19.35 o 
   1  10  10      470.48      453.05     15.15 o 
   2  10  10     1587.75     1592.76     38.34 o 
   3  10  10      314.70      310.24     19.39 o 
   4  10  10      481.88      493.49     22.45 o 
   5  10  10     1215.82     1191.44     35.36 o 
   6  10  10      911.92      924.82     47.23 o 
   7  10  10       29.50       13.80      9.64 o 
  -9  11  10      921.96      970.85     79.25 o 
  -8  11  10       62.89       65.14     11.61 o 
  -7  11  10      414.35      440.94     21.59 o 
  -6  11  10      404.93      367.16     19.23 o 
  -5  11  10      587.39      532.83     22.16 o 
  -4  11  10      216.79      200.49     10.40 o 
  -3  11  10     1234.23     1187.68     21.52 o 
  -2  11  10      512.33      505.12     14.22 o 
  -1  11  10       50.29       39.42      6.77 o 
   0  11  10     5042.98     4934.91     95.33 o 
   1  11  10     2656.51     2594.69     39.01 o 
   2  11  10      502.38      497.06     21.61 o 
   3  11  10      788.92      777.45     27.56 o 
   4  11  10      698.70      675.25     37.25 o 
   5  11  10      128.73      133.76     23.09 o 
   6  11  10      215.16      217.23     18.98 o 
   7  11  10      422.20      382.88     23.11 o 
  -8  12  10      872.85      884.05     37.54 o 
  -7  12  10      440.06      394.08     27.91 o 
  -6  12  10      171.77      164.13     19.06 o 
  -5  12  10      550.65      533.72     23.00 o 
  -4  12  10      999.09      986.34     30.32 o 
  -3  12  10      189.20      166.52     10.04 o 
  -2  12  10      105.81      104.82      8.39 o 
  -1  12  10     1357.69     1275.23     26.41 o 
   0  12  10      315.29      319.87     21.46 o 
   1  12  10      967.49     1011.00     30.79 o 
   2  12  10     1065.04     1055.88     32.42 o 
   3  12  10      684.92      698.68     27.26 o 
   4  12  10      110.27       97.68     13.58 o 
   5  12  10      307.34      339.57     21.02 o 
   6  12  10        1.68       -7.29      7.29 o 
  -7  13  10       25.43       21.76      9.26 o 
  -6  13  10      448.09      380.18     21.14 o 
  -5  13  10      291.60      288.32     26.28 o 
  -4  13  10      193.44      167.68     15.39 o 
  -3  13  10      565.96      508.96     20.70 o 
  -2  13  10      554.45      579.83     16.41 o 
  -1  13  10      142.17      152.30     10.16 o 
   0  13  10     1913.64     1899.60     34.17 o 
   1  13  10      757.90      786.09     28.27 o 
   2  13  10        0.05       -1.35      7.87 o 
   3  13  10      340.20      351.94     28.37 o 
   4  13  10      998.12     1037.70     34.84 o 
   5  13  10        6.97       12.94     10.34 o 
  -6  14  10       28.76       34.12     10.20 o 
  -5  14  10      458.96      451.18     22.82 o 
  -4  14  10      257.61      270.24     18.56 o 
  -3  14  10      369.55      375.11     19.98 o 
  -2  14  10        3.95       -4.38      4.38 o 
  -1  14  10     1289.08     1291.98     24.79 o 
   0  14  10      313.13      295.41     18.90 o 
   1  14  10        2.56        4.84      8.09 o 
   2  14  10      255.63      291.03     19.80 o 
   3  14  10       53.69       55.89     15.75 o 
   4  14  10      135.20      138.67     34.97 o 
  -5  15  10        0.26       -6.49      6.49 o 
  -4  15  10      122.21      101.73     13.53 o 
  -3  15  10      319.50      329.62     19.58 o 
  -2  15  10      606.48      614.57     21.40 o 
  -1  15  10       43.47       33.68      6.97 o 
   0  15  10      479.53      497.43     23.70 o 
   1  15  10      144.25      165.69     19.72 o 
   2  15  10       22.84       29.72     11.12 o 
   3  15  10       57.28       64.59     12.64 o 
  -3  16  10        4.06        3.36      8.31 o 
  -2  16  10       32.23       19.49      8.84 o 
  -1  16  10      474.33      484.03     19.57 o 
   0  16  10        3.98       -4.74      6.35 o 
   1  16  10        2.44        3.44      9.15 o 
 -11   1  11        0.88       -8.63     11.01 o 
 -10   1  11        0.18       -3.19      9.00 o 
  -9   1  11      124.43      118.21      8.71 o 
  -8   1  11        8.92        3.09      4.83 o 
  -7   1  11       13.51       15.76      4.43 o 
  -6   1  11       44.66       50.64      5.43 o 
  -5   1  11       80.08       78.85      5.77 o 
  -4   1  11      246.12      259.97      7.98 o 
  -3   1  11       18.12       17.23      3.04 o 
  -2   1  11      123.47      140.12      5.74 o 
  -1   1  11       54.49       34.98      6.31 o 
   0   1  11     1113.79     1190.16     21.59 o 
   1   1  11       98.90      117.12      9.40 o 
   2   1  11      146.68      177.89     14.80 o 
   3   1  11      368.49      388.50     16.43 o 
   4   1  11       88.79       77.27      5.49 o 
   5   1  11       16.37       11.56      4.14 o 
   6   1  11       85.98       82.05      6.84 o 
   7   1  11      424.65      401.07     20.52 o 
   8   1  11      455.89      359.97     20.88 o 
   9   1  11       16.01       22.47     20.53 o 
 -11   2  11       32.88       29.83     18.08 o 
 -10   2  11       16.03        8.22      7.27 o 
  -9   2  11        0.89       -1.96      6.99 o 
  -8   2  11       16.90       16.77      4.96 o 
  -7   2  11      827.26      791.19     15.98 o 
  -6   2  11      227.08      209.36      8.73 o 
  -5   2  11     1639.82     1688.66     30.04 o 
  -4   2  11      996.89     1009.75     15.42 o 
  -3   2  11       32.47       28.62      3.52 o 
  -2   2  11      264.49      250.52      7.05 o 
  -1   2  11      487.91      541.90     10.53 o 
   0   2  11       73.65       82.78      7.25 o 
   1   2  11        6.54       13.54      5.20 o 
   2   2  11       63.66       61.45      5.34 o 
   3   2  11      209.22      237.37      8.99 o 
   4   2  11      250.44      239.76      8.67 o 
   5   2  11      194.15      182.78      8.63 o 
   6   2  11      179.57      191.91     14.00 o 
   7   2  11        2.57       -2.23      5.21 o 
   8   2  11        6.40       19.80      8.96 o 
   9   2  11      128.17      141.60     16.45 o 
 -11   3  11       26.77        4.55     14.93 o 
 -10   3  11       36.18       42.58      8.79 o 
  -9   3  11        0.35        8.07      6.38 o 
  -8   3  11      198.28      198.87     11.06 o 
  -7   3  11      113.65      103.18      7.27 o 
  -6   3  11       37.13       26.44      5.43 o 
  -5   3  11      693.66      678.50     13.39 o 
  -4   3  11     1878.12     1967.17     23.05 o 
  -3   3  11      628.99      658.07     11.44 o 
  -2   3  11       29.23       21.65      3.96 o 
  -1   3  11        0.37        3.52      2.07 o 
   0   3  11      858.41      874.33     18.78 o 
   1   3  11      854.03      869.92     18.71 o 
   2   3  11     1020.10     1059.45     16.89 o 
   3   3  11       38.10       47.53      5.40 o 
   4   3  11     1278.06     1249.04     20.67 o 
   5   3  11      696.19      680.72     13.93 o 
   6   3  11       79.30       83.16      8.03 o 
   7   3  11        2.84        0.53      5.42 o 
   8   3  11       25.65       39.86     10.97 o 
   9   3  11       19.64       31.40     11.42 o 
 -11   4  11       11.58        2.18     16.13 o 
 -10   4  11       27.89       22.11      9.48 o 
  -9   4  11       41.98       29.43     18.22 o 
  -8   4  11       59.41       65.55      9.87 o 
  -7   4  11       12.94       13.83      5.21 o 
  -6   4  11     2361.87     2258.13     51.65 o 
  -5   4  11      207.53      200.18      9.58 o 
  -4   4  11      232.78      221.25      9.69 o 
  -3   4  11     1741.56     1697.91     26.09 o 
  -2   4  11        6.85        3.38      3.20 o 
  -1   4  11      312.54      315.15     11.79 o 
   0   4  11      878.68      853.93     18.58 o 
   1   4  11     1334.18     1421.60     24.50 o 
   2   4  11        0.85        6.49      3.74 o 
   3   4  11        0.69        8.33      4.18 o 
   4   4  11       30.65       35.30      5.47 o 
   5   4  11        0.26        0.18      5.25 o 
   6   4  11      113.14      108.04      8.86 o 
   7   4  11       13.28        4.10      7.64 o 
   8   4  11        5.87       18.68      7.43 o 
   9   4  11      212.97      249.04     20.51 o 
 -11   5  11      344.79      326.18     21.66 o 
 -10   5  11       17.53        4.97      7.81 o 
  -9   5  11        8.34       14.19      8.25 o 
  -8   5  11      141.20      127.89     12.92 o 
  -7   5  11      615.75      588.91     18.63 o 
  -6   5  11      482.47      454.77     14.33 o 
  -5   5  11      992.87     1016.35     20.69 o 
  -4   5  11       37.06       40.51      6.48 o 
  -3   5  11      155.44      167.30     10.71 o 
  -2   5  11       46.34       45.27      5.34 o 
  -1   5  11      578.98      537.01     14.96 o 
   0   5  11      191.63      201.07     13.02 o 
   1   5  11     1316.37     1297.04     23.48 o 
   2   5  11     2058.99     2108.43     31.41 o 
   3   5  11        8.48       10.39      5.34 o 
   4   5  11      531.66      556.15     16.13 o 
   5   5  11      561.66      565.81     17.23 o 
   6   5  11       72.88       67.50      9.05 o 
   7   5  11        0.90       -5.12      5.12 o 
   8   5  11      125.40      136.33     12.19 o 
   9   5  11        1.90      -11.84     11.84 o 
 -11   6  11       16.25       10.06      9.86 o 
 -10   6  11      259.53      329.46     20.18 o 
  -9   6  11      134.54      158.45     15.67 o 
  -8   6  11       70.10       55.60      9.95 o 
  -7   6  11     1180.11     1105.77     30.27 o 
  -6   6  11     1209.19     1159.42     23.06 o 
  -5   6  11      165.20      139.61      9.34 o 
  -4   6  11        0.88        1.21      3.87 o 
  -3   6  11       82.05       75.19      8.68 o 
  -2   6  11     1870.36     1883.63     25.39 o 
  -1   6  11     1493.66     1542.88     26.12 o 
   0   6  11     1048.76     1018.76     20.99 o 
   1   6  11      828.70      824.93     18.98 o 
   2   6  11      152.19      163.40     11.97 o 
   3   6  11     2849.93     2854.23     38.88 o 
   4   6  11      495.97      480.72     20.14 o 
   5   6  11       32.73       25.32      8.50 o 
   6   6  11      105.28      103.22     13.14 o 
   7   6  11       24.53       42.84     10.09 o 
   8   6  11        4.28        1.72      8.64 o 
 -10   7  11      378.55      424.50     25.20 o 
  -9   7  11        2.14        2.56      9.56 o 
  -8   7  11      657.95      678.30     25.12 o 
  -7   7  11      629.68      646.89     23.60 o 
  -6   7  11       11.20        8.21      5.29 o 
  -5   7  11      163.32      151.03      9.87 o 
  -4   7  11      189.31      187.20      9.03 o 
  -3   7  11      146.64      130.82      8.09 o 
  -2   7  11     1868.31     1854.22     25.60 o 
  -1   7  11     1068.40     1077.23     21.85 o 
   0   7  11      535.42      541.69     15.61 o 
   1   7  11        1.21        0.12      4.98 o 
   2   7  11      557.23      563.84     16.04 o 
   3   7  11       24.59       23.08      5.64 o 
   4   7  11     1214.56     1176.68     32.03 o 
   5   7  11      497.22      486.82     22.31 o 
   6   7  11      194.32      175.13     15.84 o 
   7   7  11       49.40       36.77     10.37 o 
   8   7  11       55.14       44.42     11.61 o 
 -10   8  11      177.11      191.85     18.10 o 
  -9   8  11      679.99      698.20     29.65 o 
  -8   8  11      155.31      152.60     19.21 o 
  -7   8  11      779.43      743.50     30.31 o 
  -6   8  11     1362.92     1242.34     32.39 o 
  -5   8  11       85.25       95.35      8.32 o 
  -4   8  11     2144.22     2051.29     28.14 o 
  -3   8  11     3109.14     3021.14     35.46 o 
  -2   8  11     1303.39     1280.10     21.37 o 
  -1   8  11     2499.07     2437.13     35.66 o 
   0   8  11      775.65      703.11     19.93 o 
   1   8  11      193.97      186.09     10.71 o 
   2   8  11      139.55      137.08      9.59 o 
   3   8  11     1168.31     1149.60     31.44 o 
   4   8  11      593.98      576.49     23.31 o 
   5   8  11       33.45       44.28     10.29 o 
   6   8  11      486.52      507.60     24.25 o 
   7   8  11      247.45      220.15     19.11 o 
   8   8  11      106.15      107.93     28.86 o 
  -9   9  11        7.68       -0.08     15.27 o 
  -8   9  11      908.46      874.34     29.89 o 
  -7   9  11     1646.57     1548.49     43.74 o 
  -6   9  11       95.54       81.32     10.92 o 
  -5   9  11      544.12      509.69     14.16 o 
  -4   9  11      399.40      393.60     12.45 o 
  -3   9  11       37.48       41.92      5.79 o 
  -2   9  11     1432.81     1353.39     22.33 o 
  -1   9  11     1261.31     1256.21     24.79 o 
   0   9  11        7.50        5.78      5.03 o 
   1   9  11      407.62      420.46     19.36 o 
   2   9  11     1057.35     1052.52     22.90 o 
   3   9  11       76.20       64.66     10.52 o 
   4   9  11     1007.98      944.59     30.31 o 
   5   9  11      961.10      967.99     31.90 o 
   6   9  11       42.97       28.31     10.40 o 
   7   9  11       83.73       65.34     20.21 o 
  -9  10  11      189.22      181.59     26.62 o 
  -8  10  11       91.41       95.86     13.38 o 
  -7  10  11      422.83      416.76     20.76 o 
  -6  10  11     2028.37     1848.42    131.54 o 
  -5  10  11       62.16       52.74      8.27 o 
  -4  10  11      332.47      333.37     12.15 o 
  -3  10  11     2477.90     2391.96     31.91 o 
  -2  10  11      298.54      327.84     11.76 o 
  -1  10  11      899.62      862.88     21.03 o 
   0  10  11      892.91      922.87     36.91 o 
   1  10  11     1554.31     1513.23     28.79 o 
   2  10  11        1.71        1.65      6.49 o 
   3  10  11     1550.90     1599.16     39.82 o 
   4  10  11      552.38      528.95     23.83 o 
   5  10  11      165.38      151.43     15.99 o 
   6  10  11     1102.57     1196.98     37.39 o 
   7  10  11      391.32      375.95     22.82 o 
  -8  11  11      366.88      339.55     20.66 o 
  -7  11  11      797.97      746.96     34.91 o 
  -6  11  11        5.05       10.65      7.00 o 
  -5  11  11     1767.71     1589.88     39.16 o 
  -4  11  11     1363.56     1253.65     22.88 o 
  -3  11  11       16.77       13.95      5.17 o 
  -2  11  11     1830.92     1789.14     44.44 o 
  -1  11  11     1831.73     1810.05     31.95 o 
   0  11  11        0.04       -4.71      4.71 o 
   1  11  11       32.66       43.09     11.15 o 
   2  11  11     1438.59     1461.24     38.09 o 
   3  11  11        0.11       -0.50      6.78 o 
   4  11  11     1227.40     1186.67     35.95 o 
   5  11  11      505.55      478.81     24.14 o 
   6  11  11       45.54       38.12     12.48 o 
  -8  12  11       91.51       85.94     13.59 o 
  -7  12  11      582.48      607.49     32.95 o 
  -6  12  11     1723.48     1588.47     41.47 o 
  -5  12  11      136.20      157.25     14.85 o 
  -4  12  11      743.86      691.05     21.10 o 
  -3  12  11     1521.57     1375.63     24.53 o 
  -2  12  11     2099.99     2028.00     30.59 o 
  -1  12  11      456.03      472.33     16.98 o 
   0  12  11     1910.48     1909.28     47.20 o 
   1  12  11      827.09      773.86     27.67 o 
   2  12  11      182.83      168.32     18.74 o 
   3  12  11     1573.36     1664.98     42.96 o 
   4  12  11      167.39      206.13     25.49 o 
   5  12  11      257.35      212.36     19.04 o 
  -7  13  11      398.31      349.92     20.92 o 
  -6  13  11      192.51      221.54     18.44 o 
  -5  13  11     1311.16     1311.27     37.46 o 
  -4  13  11      642.52      673.83     26.06 o 
  -3  13  11       23.21       20.52      5.90 o 
  -2  13  11     1752.38     1773.87     29.06 o 
  -1  13  11     3609.61     3465.19     77.38 o 
   0  13  11       16.33       16.94      6.76 o 
   1  13  11     1207.35     1154.11     34.72 o 
   2  13  11     2138.10     2232.90     76.52 o 
   3  13  11      284.52      273.21     21.00 o 
   4  13  11      564.74      578.74     51.40 o 
   5  13  11      721.95      753.83     31.74 o 
  -6  14  11      988.85      919.00     63.20 o 
  -5  14  11      171.58      149.94     15.79 o 
  -4  14  11      364.63      331.77     19.66 o 
  -3  14  11     1213.54     1248.16     29.35 o 
  -2  14  11      379.71      370.03     14.23 o 
  -1  14  11     1550.53     1636.83     53.82 o 
   0  14  11     1151.54     1169.91     35.11 o 
   1  14  11     1153.06     1223.63     36.80 o 
   2  14  11        6.78       -7.55      7.55 o 
   3  14  11     1039.00     1083.84     36.60 o 
  -4  15  11      375.57      355.79     28.92 o 
  -3  15  11        0.75       -6.84      6.84 o 
  -2  15  11     1801.66     1785.00     56.21 o 
  -1  15  11      824.46      861.57     27.50 o 
   0  15  11        1.31        8.44      9.10 o 
   1  15  11      640.90      694.70     29.24 o 
   2  15  11     1351.60     1447.96     84.02 o 
 -11   0  12     2033.41     2118.32     70.92 o 
 -10   0  12       74.56       79.95     19.54 o 
  -9   0  12     1977.91     1959.67     41.00 o 
  -8   0  12     1821.58     2043.30     40.27 o 
  -7   0  12      939.57     1043.53     65.19 o 
  -6   0  12      513.79      579.13     54.02 o 
  -5   0  12     8040.30     7937.09    189.62 o 
  -4   0  12     2365.22     2359.05     37.50 o 
  -3   0  12     2740.79     2824.31     56.65 o 
  -2   0  12     8585.90     8490.02    139.73 o 
  -1   0  12       89.13       52.40     10.68 o 
   0   0  12       84.65       99.67     13.58 o 
   1   0  12      231.78      223.49     13.92 o 
   2   0  12     3046.21     3046.80     49.06 o 
   3   0  12      136.26      139.38     12.12 o 
   4   0  12      509.49      545.32     16.06 o 
   5   0  12      958.10      958.84     24.07 o 
   6   0  12      773.60      721.25     19.91 o 
   7   0  12     2936.49     2911.12     77.81 o 
   8   0  12     3260.94     3142.10     85.58 o 
   9   0  12      114.77      119.23     23.22 o 
 -11   1  12      289.49      322.59     45.80 o 
 -10   1  12     1869.80     2054.37     46.46 o 
  -9   1  12      919.35     1017.10     20.49 o 
  -8   1  12      190.88      188.06     12.09 o 
  -7   1  12     1375.50     1480.57     22.55 o 
  -6   1  12     3817.64     3833.14     64.94 o 
  -5   1  12      800.53      839.63     24.30 o 
  -4   1  12     8802.20     8711.54     70.53 o 
  -3   1  12     8588.90     8822.28     70.42 o 
  -2   1  12      938.48      961.84     14.52 o 
  -1   1  12     5080.84     4863.93     65.69 o 
   0   1  12     5308.75     5225.51     57.41 o 
   1   1  12      816.18      832.85     19.02 o 
   2   1  12     3643.37     3637.21     57.91 o 
   3   1  12     1916.46     1985.02     23.52 o 
   4   1  12     1444.74     1476.18     18.63 o 
   5   1  12     2376.05     2383.90     25.31 o 
   6   1  12     2069.65     2096.47     30.13 o 
   7   1  12      486.54      478.06     22.15 o 
   8   1  12      269.21      255.83     22.92 o 
   9   1  12     1696.34     1702.01     45.11 o 
 -11   2  12      955.81     1052.74     50.47 o 
 -10   2  12       37.35       31.33      8.31 o 
  -9   2  12     1139.39     1167.57     25.92 o 
  -8   2  12     2668.13     2655.29     33.29 o 
  -7   2  12     1093.04     1117.13     19.52 o 
  -6   2  12     2084.44     2101.59     32.89 o 
  -5   2  12     9792.77     9735.06    138.48 o 
  -4   2  12     2594.30     2598.41     28.30 o 
  -3   2  12      630.42      591.78     12.23 o 
  -2   2  12     7101.31     6981.03     57.50 o 
  -1   2  12     1654.51     1592.19     20.34 o 
   0   2  12      691.95      747.24     17.96 o 
   1   2  12    10485.90    10810.73    101.66 o 
   2   2  12     1540.63     1551.64     34.23 o 
   3   2  12       10.77        5.59      4.05 o 
   4   2  12     1662.01     1641.73     23.84 o 
   5   2  12     2142.31     2165.77     26.84 o 
   6   2  12      148.79      162.01     10.17 o 
   7   2  12      872.38      947.52     23.90 o 
   8   2  12      248.68      258.79     19.67 o 
   9   2  12       10.75       22.17     11.29 o 
 -11   3  12        0.50      -14.07     14.58 o 
 -10   3  12     1764.81     1807.55     42.34 o 
  -9   3  12      883.04      992.32     29.74 o 
  -8   3  12       21.39       12.25      6.58 o 
  -7   3  12     1159.62     1174.12     23.62 o 
  -6   3  12     1799.04     1801.21     29.07 o 
  -5   3  12      890.00      896.32     19.16 o 
  -4   3  12     3683.90     3605.25     43.45 o 
  -3   3  12     6672.11     6471.68     66.05 o 
  -2   3  12       34.41       30.00      4.63 o 
  -1   3  12     7652.34     7696.55     77.55 o 
   0   3  12     7985.05     8007.79     84.10 o 
   1   3  12      765.55      769.73     21.00 o 
   2   3  12     2158.95     2132.96     32.33 o 
   3   3  12     2511.02     2555.26     30.30 o 
   4   3  12     1959.41     1953.66     27.17 o 
   5   3  12     2082.45     2057.12     33.57 o 
   6   3  12     2633.57     2706.45     56.68 o 
   7   3  12      397.76      382.23     14.40 o 
   8   3  12      219.76      236.29     18.79 o 
 -11   4  12     1126.79     1186.30     36.37 o 
 -10   4  12      189.63      201.74     17.28 o 
  -9   4  12     1218.97     1287.30     34.80 o 
  -8   4  12     2183.72     2194.91     92.26 o 
  -7   4  12      890.22      893.26     24.45 o 
  -6   4  12      157.70      195.36     13.20 o 
  -5   4  12     2010.90     1996.56     30.55 o 
  -4   4  12       12.64        9.30      4.05 o 
  -3   4  12      126.52      114.55      7.98 o 
  -2   4  12     5657.75     5587.41     63.40 o 
  -1   4  12     2199.21     2149.81     32.16 o 
   0   4  12     2045.86     2118.68     39.18 o 
   1   4  12     6497.70     6430.61     68.03 o 
   2   4  12     2451.19     2459.53     42.11 o 
   3   4  12        6.76       11.35      6.16 o 
   4   4  12     6587.31     6390.52    112.76 o 
   5   4  12     3685.99     3709.87     59.70 o 
   6   4  12       52.16       60.21      8.80 o 
   7   4  12     1302.27     1210.52     24.11 o 
   8   4  12      753.29      793.11     32.99 o 
 -11   5  12      160.46      154.30     16.88 o 
 -10   5  12     1341.54     1389.58     38.49 o 
  -9   5  12      722.28      733.56     26.63 o 
  -8   5  12       16.54       20.44      7.87 o 
  -7   5  12      796.64      790.77     19.74 o 
  -6   5  12     6628.08     6390.77     68.97 o 
  -5   5  12      165.89      149.57      9.60 o 
  -4   5  12      299.13      267.92     11.86 o 
  -3   5  12      393.62      387.63     12.56 o 
  -2   5  12      626.45      598.76     13.82 o 
  -1   5  12     5363.42     5323.04     59.46 o 
   0   5  12     5162.28     5113.23     83.29 o 
   1   5  12      335.90      333.28     12.79 o 
   2   5  12     2088.78     2121.60     51.78 o 
   3   5  12     3867.17     3907.16     56.46 o 
   4   5  12      817.93      747.15     23.50 o 
   5   5  12     1631.51     1618.46     42.26 o 
   6   5  12     2402.67     2416.10     49.06 o 
   7   5  12      302.37      275.82     18.74 o 
   8   5  12      201.02      200.26     14.83 o 
 -10   6  12        3.32       -9.38      9.38 o 
  -9   6  12      638.48      672.18     49.62 o 
  -8   6  12      541.13      622.82     24.04 o 
  -7   6  12      154.49      151.21     13.77 o 
  -6   6  12     1393.78     1375.77     34.75 o 
  -5   6  12     9127.29     8702.22     87.07 o 
  -4   6  12     1673.01     1593.62     27.24 o 
  -3   6  12     1232.97     1203.49     23.49 o 
  -2   6  12     4112.08     3955.85     41.84 o 
  -1   6  12     1596.14     1602.18     27.62 o 
   0   6  12      375.41      391.54     17.75 o 
   1   6  12     3199.60     3063.62     44.24 o 
   2   6  12     1723.50     1698.07     29.02 o 
   3   6  12      767.97      752.69     19.11 o 
   4   6  12     2550.41     2556.72     49.28 o 
   5   6  12     2640.58     2617.74     51.65 o 
   6   6  12        4.85       -1.84      7.35 o 
   7   6  12      741.47      773.85     29.02 o 
   8   6  12      646.52      681.39     28.27 o 
 -10   7  12      662.68      694.17     32.65 o 
  -9   7  12      467.99      448.49     22.40 o 
  -8   7  12      607.53      566.59     23.42 o 
  -7   7  12     1877.24     1760.71     40.23 o 
  -6   7  12     2814.80     2746.58     39.77 o 
  -5   7  12      214.38      217.42     16.40 o 
  -4   7  12     4801.93     4698.83     48.21 o 
  -3   7  12     7348.20     7120.46     64.95 o 
  -2   7  12      384.65      348.56     11.65 o 
  -1   7  12     1165.59     1157.29     23.71 o 
   0   7  12     1771.42     1743.98     46.84 o 
   1   7  12     1342.56     1277.76     34.12 o 
   2   7  12      809.97      740.13     18.93 o 
   3   7  12      684.96      653.13     17.92 o 
   4   7  12      324.76      350.12     18.85 o 
   5   7  12      569.71      581.14     24.19 o 
   6   7  12      665.17      695.84     27.47 o 
   7   7  12      279.49      280.19     19.93 o 
   8   7  12      200.96      186.75     27.03 o 
 -10   8  12        5.25       -5.28      8.13 o 
  -9   8  12      588.52      604.83     51.91 o 
  -8   8  12     1185.77     1237.03     41.86 o 
  -7   8  12       43.13       51.56      9.74 o 
  -6   8  12     1723.26     1522.78     36.69 o 
  -5   8  12     3417.97     3214.80     43.83 o 
  -4   8  12     2649.77     2440.58     32.03 o 
  -3   8  12      854.08      848.41     17.82 o 
  -2   8  12     3541.89     3456.16     39.67 o 
  -1   8  12       55.00       45.44      7.18 o 
   0   8  12      102.54       99.15      8.82 o 
   1   8  12     2672.46     2612.48     69.38 o 
   2   8  12      592.23      594.41     17.29 o 
   3   8  12       90.01       80.04     11.46 o 
   4   8  12     1676.59     1736.26     58.77 o 
   5   8  12     1396.31     1408.78     43.75 o 
   6   8  12       18.09        0.30      8.09 o 
   7   8  12      392.56      395.10     32.82 o 
  -9   9  12      249.91      213.71     18.65 o 
  -8   9  12       31.16       19.39      8.95 o 
  -7   9  12     1645.61     1516.75     38.98 o 
  -6   9  12     1307.26     1194.42     33.11 o 
  -5   9  12        2.75       -4.41      4.46 o 
  -4   9  12     1434.08     1421.57     23.89 o 
  -3   9  12     2350.33     2204.18     30.47 o 
  -2   9  12       59.40       45.61      6.02 o 
  -1   9  12      829.44      811.92     21.71 o 
   0   9  12      681.64      672.21     18.57 o 
   1   9  12        5.21        2.09      4.65 o 
   2   9  12      761.02      760.41     20.51 o 
   3   9  12      568.05      554.64     23.55 o 
   4   9  12      409.44      395.06     20.88 o 
   5   9  12     1053.55      986.65     32.74 o 
   6   9  12     1198.54     1159.22     36.60 o 
   7   9  12      258.50      235.96     20.65 o 
  -9  10  12      209.47      220.70     19.59 o 
  -8  10  12      361.75      385.02     21.36 o 
  -7  10  12       17.38       18.78      8.27 o 
  -6  10  12      747.60      667.89     25.41 o 
  -5  10  12     1987.61     1902.58     47.88 o 
  -4  10  12      156.01      153.99      9.62 o 
  -3  10  12      112.66      100.10      8.25 o 
  -2  10  12     1555.64     1496.76     25.02 o 
  -1  10  12       42.74       51.60      7.66 o 
   0  10  12      388.27      391.76     15.23 o 
   1  10  12     1420.32     1459.24     30.11 o 
   2  10  12      814.71      817.27     28.23 o 
   3  10  12       14.20        9.52      8.17 o 
   4  10  12      640.98      703.54     28.28 o 
   5  10  12      605.38      669.42     28.76 o 
   6  10  12        0.20       -9.15     11.26 o 
  -8  11  12       66.01       48.49     10.96 o 
  -7  11  12      775.61      860.03     30.55 o 
  -6  11  12      790.37      723.05     27.37 o 
  -5  11  12      217.51      190.01     16.55 o 
  -4  11  12      989.64      934.49     20.20 o 
  -3  11  12      565.46      548.75     15.51 o 
  -2  11  12      100.44       94.40      8.36 o 
  -1  11  12     1432.97     1388.16     28.19 o 
   0  11  12     1228.69     1174.27     25.97 o 
   1  11  12       12.96        8.22      7.91 o 
   2  11  12      995.48      977.10     31.70 o 
   3  11  12     1687.46     1680.05     45.96 o 
   4  11  12      312.46      284.97     20.12 o 
   5  11  12       90.52       83.82     13.58 o 
   6  11  12      423.42      491.80     26.27 o 
  -7  12  12       70.64       65.48     12.04 o 
  -6  12  12      274.70      309.15     30.90 o 
  -5  12  12      976.48      903.66     30.56 o 
  -4  12  12       79.51       71.69      9.58 o 
  -3  12  12      193.31      200.22     11.49 o 
  -2  12  12      687.93      662.07     17.79 o 
  -1  12  12      828.92      769.97     21.90 o 
   0  12  12      470.15      462.13     17.28 o 
   1  12  12     1495.56     1412.20     93.70 o 
   2  12  12      749.38      744.92     28.74 o 
   3  12  12       23.01       10.68      9.43 o 
   4  12  12      689.73      700.48     29.80 o 
   5  12  12      344.34      361.52     31.87 o 
  -6  13  12      284.81      220.34     18.75 o 
  -5  13  12        3.20        7.58      7.32 o 
  -4  13  12      292.48      272.14     18.61 o 
  -3  13  12      266.67      264.17     12.72 o 
  -2  13  12        1.42       -0.65      5.12 o 
  -1  13  12      549.52      540.96     17.13 o 
   0  13  12      585.11      610.90     25.94 o 
   1  13  12      134.05      145.98     22.99 o 
   2  13  12      192.70      194.78     17.73 o 
   3  13  12      738.27      795.32     31.29 o 
   4  13  12       13.48       19.38     15.16 o 
  -5  14  12       34.39       14.13      8.24 o 
  -4  14  12        7.72       -6.17      6.17 o 
  -3  14  12      159.34      161.33     13.32 o 
  -2  14  12      632.94      641.59     19.35 o 
  -1  14  12      151.78      155.87     11.06 o 
   0  14  12        3.71        0.64      8.00 o 
   1  14  12      229.56      237.78     20.00 o 
   2  14  12      382.27      401.84     23.49 o 
   3  14  12       76.42       79.49     18.33 o 
  -3  15  12      777.16      874.62     31.51 o 
  -2  15  12       56.92       48.95      9.65 o 
  -1  15  12      156.93      122.24     12.56 o 
   0  15  12       10.88       -8.01      8.01 o 
   1  15  12       39.98       29.15     11.27 o 
 -11   1  13        0.05      -14.24     14.24 o 
 -10   1  13        3.03       10.81      7.45 o 
  -9   1  13       10.23        5.21      5.39 o 
  -8   1  13      242.98      241.18     10.81 o 
  -7   1  13        2.41        5.05      4.35 o 
  -6   1  13      121.34      107.24      7.28 o 
  -5   1  13      693.52      688.91     18.74 o 
  -4   1  13       10.26       12.48      3.57 o 
  -3   1  13        3.60        4.43      2.92 o 
  -2   1  13      599.01      639.91     12.00 o 
  -1   1  13       24.95       31.31      6.94 o 
   0   1  13       49.17       52.86      8.17 o 
   1   1  13      132.06      135.75      9.93 o 
   2   1  13       57.88       67.90      7.93 o 
   3   1  13        8.85       -0.78      5.14 o 
   4   1  13       99.14      102.86      7.18 o 
   5   1  13       21.87       16.17      4.86 o 
   6   1  13       12.92       19.45      6.15 o 
   7   1  13       14.85       27.96      9.63 o 
   8   1  13       87.50       79.77     13.33 o 
 -11   2  13       29.77       -1.79     16.26 o 
 -10   2  13      134.69      124.36     16.09 o 
  -9   2  13       12.33        6.06      7.85 o 
  -8   2  13       33.48       52.46      7.66 o 
  -7   2  13      287.02      252.88     11.88 o 
  -6   2  13      155.74      152.15      9.86 o 
  -5   2  13        3.04        5.25      4.34 o 
  -4   2  13      548.73      517.85     19.38 o 
  -3   2  13       76.97       72.11      6.90 o 
  -2   2  13      293.85      279.11     12.24 o 
  -1   2  13       11.95        9.16      5.69 o 
   0   2  13      142.24      163.33     14.97 o 
   1   2  13        0.01       14.13      5.49 o 
   2   2  13      139.67      160.15     10.62 o 
   3   2  13      422.21      422.64     14.78 o 
   4   2  13        0.07       -4.37      4.37 o 
   5   2  13        6.29        9.99      5.29 o 
   6   2  13        0.44       -4.84      4.84 o 
   7   2  13        0.95       -5.72      6.08 o 
   8   2  13      127.00      153.74     16.59 o 
 -11   3  13        1.88       -2.52     15.42 o 
 -10   3  13       17.37        3.56      8.56 o 
  -9   3  13        2.31        2.48      6.98 o 
  -8   3  13       53.19       25.91      6.50 o 
  -7   3  13      576.80      559.54     16.79 o 
  -6   3  13      514.14      483.64     14.95 o 
  -5   3  13      714.03      680.32     19.39 o 
  -4   3  13      147.23      139.54     12.39 o 
  -3   3  13      965.38      968.97     19.69 o 
  -2   3  13      428.44      427.32     13.05 o 
  -1   3  13        8.35       11.68      5.46 o 
   0   3  13      334.56      329.25     13.50 o 
   1   3  13      376.06      373.55     14.26 o 
   2   3  13       41.85       48.32      6.96 o 
   3   3  13      312.08      323.86     18.20 o 
   4   3  13      822.71      836.13     20.83 o 
   5   3  13      124.96      130.22     11.38 o 
   6   3  13        4.59        3.13      7.64 o 
   7   3  13       10.37        1.90      7.01 o 
   8   3  13       31.77       11.41     13.86 o 
 -10   4  13        3.05        0.74      8.36 o 
  -9   4  13        0.84       -6.02      7.10 o 
  -8   4  13        1.78       -3.02      7.68 o 
  -7   4  13      678.41      682.08     26.09 o 
  -6   4  13       87.23       84.38      8.16 o 
  -5   4  13      207.35      204.72     10.21 o 
  -4   4  13      586.84      587.89     23.00 o 
  -3   4  13      763.96      712.24     17.08 o 
  -2   4  13      185.29      192.80      8.96 o 
  -1   4  13      574.06      571.71     26.58 o 
   0   4  13      483.76      462.34     15.19 o 
   1   4  13      249.21      245.28     12.03 o 
   2   4  13      258.88      266.32     12.67 o 
   3   4  13      538.48      564.18     31.93 o 
   4   4  13        8.89        8.27      6.38 o 
   5   4  13       57.05       90.94     12.43 o 
   6   4  13        0.42        5.92     27.99 o 
   7   4  13      156.00      159.04     21.16 o 
   8   4  13      158.24      189.02     26.00 o 
 -10   5  13       92.70      105.04     17.71 o 
  -9   5  13       75.01       67.79     11.21 o 
  -8   5  13      139.68      150.78     14.07 o 
  -7   5  13        1.36        8.41      5.46 o 
  -6   5  13     2443.42     2349.58     35.86 o 
  -5   5  13      218.31      216.29     11.49 o 
  -4   5  13       84.31       80.81      7.68 o 
  -3   5  13       18.82       15.38      4.40 o 
  -2   5  13      534.09      528.46     13.51 o 
  -1   5  13      695.61      719.66     33.78 o 
   0   5  13       90.90       94.07      8.68 o 
   1   5  13       90.75       88.03      8.44 o 
   2   5  13       44.19       37.24      6.69 o 
   3   5  13      687.38      682.36     18.80 o 
   4   5  13      756.68      785.35     40.12 o 
   5   5  13      108.52       95.84     23.29 o 
   6   5  13       96.70       99.67     23.79 o 
   7   5  13      257.01      214.82     18.33 o 
   8   5  13       14.53        1.54     12.03 o 
 -10   6  13      830.55      870.76     60.86 o 
  -9   6  13       10.98        8.43      7.94 o 
  -8   6  13       54.86       44.47     13.73 o 
  -7   6  13     2486.58     2327.23     46.91 o 
  -6   6  13       50.90       75.00     12.48 o 
  -5   6  13      452.63      420.68     14.42 o 
  -4   6  13      174.07      152.28     10.05 o 
  -3   6  13      109.41      105.87      7.86 o 
  -2   6  13        9.25        9.61      4.45 o 
  -1   6  13      175.54      148.24     10.42 o 
   0   6  13      124.54      133.36     10.18 o 
   1   6  13      123.22      123.48      9.84 o 
   2   6  13      364.62      364.25     14.50 o 
   3   6  13      118.15      111.88      9.60 o 
   4   6  13       42.00       50.35     10.38 o 
   5   6  13     1485.54     1396.81     64.50 o 
   6   6  13      938.05      930.03     35.08 o 
   7   6  13        0.47       -7.70      7.70 o 
 -10   7  13        5.09        4.10      9.19 o 
  -9   7  13      416.97      387.04     36.77 o 
  -8   7  13      572.11      627.84     25.26 o 
  -7   7  13      100.42       73.51     10.89 o 
  -6   7  13     1263.41     1124.26     24.26 o 
  -5   7  13      750.15      676.28     22.13 o 
  -4   7  13      262.22      242.12     15.85 o 
  -3   7  13      101.72       95.97      7.89 o 
  -2   7  13     2269.77     2216.10     32.13 o 
  -1   7  13      301.94      311.58     13.51 o 
   0   7  13     1058.00     1005.29     22.64 o 
   1   7  13      425.80      427.57     15.12 o 
   2   7  13       87.80       83.03      8.72 o 
   3   7  13      311.29      289.90     37.24 o 
   4   7  13      670.61      682.30     26.46 o 
   5   7  13      229.87      224.82     18.09 o 
   6   7  13       34.70       37.00     11.08 o 
   7   7  13      107.43       82.19     13.98 o 
  -9   8  13       56.43       53.04     15.24 o 
  -8   8  13       10.95        2.81     13.69 o 
  -7   8  13      943.50      960.13     30.38 o 
  -6   8  13       59.13       58.99      9.96 o 
  -5   8  13       39.64       36.98      6.66 o 
  -4   8  13      527.16      519.75     14.83 o 
  -3   8  13      309.11      300.33     11.64 o 
  -2   8  13     3433.81     3175.66     39.05 o 
  -1   8  13     4336.94     4284.17     73.14 o 
   0   8  13     1779.45     1747.24     52.07 o 
   1   8  13      219.91      223.98     12.40 o 
   2   8  13      741.43      729.41     19.76 o 
   3   8  13      645.95      590.98     24.26 o 
   4   8  13      102.61      102.50     13.69 o 
   5   8  13      289.39      284.27     46.61 o 
   6   8  13      360.09      353.61     21.59 o 
   7   8  13       39.74       14.83     10.48 o 
  -9   9  13      311.74      288.73     32.35 o 
  -8   9  13      327.48      322.32     19.57 o 
  -7   9  13        6.87        1.09      6.40 o 
  -6   9  13     1194.76     1128.57     32.48 o 
  -5   9  13     1433.28     1351.29     28.16 o 
  -4   9  13       19.46       18.54      5.63 o 
  -3   9  13     1559.30     1505.31     25.19 o 
  -2   9  13      924.76      876.98     19.08 o 
  -1   9  13      536.12      503.80     22.60 o 
   0   9  13      495.03      502.68     17.44 o 
   1   9  13     1398.52     1408.18     28.17 o 
   2   9  13      240.83      204.67     16.74 o 
   3   9  13       38.90       43.13     10.43 o 
   4   9  13      538.45      505.05     23.96 o 
   5   9  13       57.74       42.00     11.34 o 
   6   9  13       42.51       41.75     17.62 o 
  -8  10  13      132.64      113.89     16.46 o 
  -7  10  13      405.84      403.94     21.49 o 
  -6  10  13      237.82      258.26     17.73 o 
  -5  10  13       86.63       66.72     10.67 o 
  -4  10  13     2233.77     2145.45     31.61 o 
  -3  10  13      435.97      397.50     13.53 o 
  -2  10  13      180.77      198.35     11.12 o 
  -1  10  13      900.76      906.26     23.06 o 
   0  10  13      878.14      852.55     22.15 o 
   1  10  13      180.75      183.55     12.40 o 
   2  10  13      129.71      123.26     20.27 o 
   3  10  13      802.74      822.50     30.24 o 
   4  10  13      121.82      122.86     22.77 o 
   5  10  13     1067.08     1135.36     37.35 o 
   6  10  13      319.82      306.46     21.79 o 
  -8  11  13      257.19      264.12     21.00 o 
  -7  11  13       82.69       60.33     13.35 o 
  -6  11  13      281.49      254.65     19.13 o 
  -5  11  13      668.73      667.19     25.75 o 
  -4  11  13      199.20      161.22     10.37 o 
  -3  11  13     1087.64     1037.30     21.76 o 
  -2  11  13     2001.54     1865.51     29.74 o 
  -1  11  13      159.78      171.09     12.38 o 
   0  11  13     1003.65     1052.44     25.34 o 
   1  11  13     1196.71     1219.84     51.90 o 
   2  11  13      508.75      482.01     34.62 o 
   3  11  13       51.48       37.45     10.37 o 
   4  11  13      560.82      552.79     26.19 o 
   5  11  13        1.67       -2.75     10.33 o 
  -7  12  13      910.79      952.39     39.40 o 
  -6  12  13      162.71      158.94     16.16 o 
  -5  12  13      327.12      323.27     19.35 o 
  -4  12  13      646.83      660.46     21.49 o 
  -3  12  13      543.49      487.54     15.94 o 
  -2  12  13      106.61      105.86      9.28 o 
  -1  12  13     2148.48     2102.72     37.45 o 
   0  12  13     1614.94     1617.46     32.57 o 
   1  12  13       70.40       67.93     12.44 o 
   2  12  13     1045.09     1005.88     33.97 o 
   3  12  13      949.20      967.10     34.22 o 
   4  12  13        5.69        2.61      9.29 o 
  -6  13  13     1483.27     1510.82     80.05 o 
  -5  13  13      714.02      763.39     57.78 o 
  -4  13  13       95.23      100.40     13.08 o 
  -3  13  13      269.12      252.89     13.75 o 
  -2  13  13     1531.44     1518.23     27.91 o 
  -1  13  13        0.78       -4.95      4.95 o 
   0  13  13      919.98      939.57     57.83 o 
   1  13  13     1587.14     1694.04     44.53 o 
   2  13  13      163.70      199.95     18.77 o 
   3  13  13      572.89      575.80     28.03 o 
  -4  14  13      558.49      483.22     23.68 o 
  -3  14  13     1328.58     1350.74     31.81 o 
  -2  14  13      482.29      502.36     21.07 o 
  -1  14  13     1384.43     1419.83     27.88 o 
   0  14  13      825.47      838.59     31.80 o 
   1  14  13       47.98       33.79     11.27 o 
   2  14  13      451.95      481.77     26.01 o 
  -9   0  14     3324.59     3542.37     60.19 o 
  -8   0  14      487.43      534.55     22.60 o 
  -7   0  14      169.14      186.33     13.84 o 
  -6   0  14     3359.89     3489.61    135.55 o 
  -5   0  14     1852.10     1883.53     95.23 o 
  -4   0  14     1376.22     1419.95     28.86 o 
  -3   0  14     5160.87     5127.21     75.71 o 
  -2   0  14     3405.49     3379.35     48.70 o 
  -1   0  14      269.55      256.06     20.33 o 
   0   0  14     6692.99     6726.02    123.86 o 
   1   0  14     3243.71     3010.82     71.25 o 
   2   0  14      451.46      422.63     25.76 o 
   3   0  14       68.91       94.38     21.58 o 
   4   0  14     2716.81     2614.25     94.55 o 
   5   0  14      240.62      243.59     13.21 o 
   6   0  14      342.69      404.75     28.09 o 
   7   0  14      120.16      147.15     21.69 o 
   8   0  14       59.97      103.15     20.50 o 
 -11   1  14     1097.29     1194.00     53.90 o 
 -10   1  14     1276.61     1412.04     37.49 o 
  -9   1  14      181.21      185.23     12.56 o 
  -8   1  14     1686.26     1803.52     31.82 o 
  -7   1  14     2767.99     2815.33     55.87 o 
  -6   1  14      334.85      344.04     13.17 o 
  -5   1  14     2721.44     2685.32     37.20 o 
  -4   1  14     3842.34     3781.10     55.48 o 
  -3   1  14       24.69       23.96      5.00 o 
  -2   1  14     1294.20     1247.41     35.06 o 
  -1   1  14     7573.63     7578.44     95.84 o 
   0   1  14      730.45      679.34     22.08 o 
   1   1  14     3333.42     3465.52     58.01 o 
   2   1  14     2393.46     2435.48     38.15 o 
   3   1  14       63.72       66.73      8.30 o 
   4   1  14      693.44      671.02     19.26 o 
   5   1  14     2509.66     2510.13     36.64 o 
   6   1  14      527.04      523.35     15.82 o 
   7   1  14      218.02      232.09     18.13 o 
   8   1  14     1071.05     1101.59     35.47 o 
 -10   2  14      727.27      791.49     46.39 o 
  -9   2  14     1437.34     1527.11     37.63 o 
  -8   2  14      453.14      464.39     16.19 o 
  -7   2  14      539.25      524.64     16.64 o 
  -6   2  14     3115.73     3087.07     75.62 o 
  -5   2  14     1795.78     1686.64     28.20 o 
  -4   2  14     1455.41     1388.66     24.78 o 
  -3   2  14     4813.65     4641.92     52.88 o 
  -2   2  14     4163.62     4141.92     94.91 o 
  -1   2  14       79.85       95.35     10.64 o 
   0   2  14     6189.77     6169.16     83.83 o 
   1   2  14     4094.31     4036.01     66.54 o 
   2   2  14      416.47      405.67     15.18 o 
   3   2  14     2411.67     2414.64     37.29 o 
   4   2  14     2441.18     2515.52     38.86 o 
   5   2  14       41.31       43.37      6.78 o 
   6   2  14      840.79      863.12     23.29 o 
   7   2  14      684.90      677.17     38.55 o 
   8   2  14       41.32       68.84     18.82 o 
 -10   3  14      963.92     1029.47     42.33 o 
  -9   3  14        1.22        0.77      7.55 o 
  -8   3  14     2851.45     2789.65     41.61 o 
  -7   3  14     2841.99     2836.46     41.06 o 
  -6   3  14      171.62      159.03     10.47 o 
  -5   3  14      267.27      278.41     11.83 o 
  -4   3  14     1653.70     1578.65     33.41 o 
  -3   3  14       10.97        7.57      4.57 o 
  -2   3  14     3677.34     3567.01     44.50 o 
  -1   3  14     8166.14     8105.61     83.83 o 
   0   3  14     1261.68     1280.22     31.87 o 
   1   3  14     2362.81     2382.94     36.72 o 
   2   3  14     2355.65     2372.10     36.80 o 
   3   3  14     1523.09     1506.21     28.81 o 
   4   3  14      587.00      579.25     18.53 o 
   5   3  14     1788.51     1755.45     40.75 o 
   6   3  14      567.89      562.36     32.61 o 
   7   3  14      125.76      127.88     20.09 o 
 -10   4  14      239.00      265.42     18.69 o 
  -9   4  14     1338.52     1355.49     36.47 o 
  -8   4  14       19.55       15.28      7.95 o 
  -7   4  14     1116.94     1131.48     24.45 o 
  -6   4  14     2464.47     2493.41     76.96 o 
  -5   4  14      597.59      561.69     16.27 o 
  -4   4  14      527.11      516.07     15.16 o 
  -3   4  14     1808.87     1814.90     36.49 o 
  -2   4  14     2178.69     2191.76     29.25 o 
  -1   4  14      106.84       99.59     11.12 o 
   0   4  14     3774.01     3736.54     53.81 o 
   1   4  14     3286.24     3230.59     44.51 o 
   2   4  14       44.43       54.45      7.88 o 
   3   4  14     2744.27     2738.77     52.31 o 
   4   4  14     3280.57     3184.58     45.12 o 
   5   4  14      299.45      259.44     25.40 o 
   6   4  14     1079.62     1074.48     33.22 o 
   7   4  14      747.57      757.65     29.52 o 
 -10   5  14      799.73      844.35     30.74 o 
  -9   5  14      307.56      351.87     57.76 o 
  -8   5  14     1276.55     1321.07     35.47 o 
  -7   5  14     1763.31     1806.41     32.09 o 
  -6   5  14      240.44      222.16     22.92 o 
  -5   5  14     1363.30     1336.81     25.90 o 
  -4   5  14     1762.28     1698.20     29.17 o 
  -3   5  14       23.31       27.65      6.81 o 
  -2   5  14      102.46      117.19      8.18 o 
  -1   5  14     2996.11     2939.53     42.01 o 
   0   5  14     3155.65     3151.03     62.93 o 
   1   5  14      655.66      642.24     18.63 o 
   2   5  14     3135.13     3211.58     44.80 o 
   3   5  14      112.19      110.61     10.09 o 
   4   5  14      385.07      369.87     20.68 o 
   5   5  14     3077.01     3070.34     69.09 o 
   6   5  14      873.09      871.20     31.20 o 
   7   5  14      113.88      104.70     28.16 o 
 -10   6  14      405.08      439.72     23.54 o 
  -9   6  14      859.21      838.12     55.85 o 
  -8   6  14       67.88       72.35     23.80 o 
  -7   6  14      139.09      142.65     13.91 o 
  -6   6  14     2847.22     2757.07     42.64 o 
  -5   6  14     1252.94     1140.70     24.14 o 
  -4   6  14      382.09      374.76     14.08 o 
  -3   6  14     1838.10     1838.18     27.43 o 
  -2   6  14     2050.78     1962.23     28.31 o 
  -1   6  14       72.17       66.86      8.82 o 
   0   6  14     2428.70     2351.17     47.29 o 
   1   6  14     2005.97     1960.16     33.45 o 
   2   6  14      833.19      771.67     20.47 o 
   3   6  14     2292.18     2311.68     51.69 o 
   4   6  14     1662.08     1602.87     40.23 o 
   5   6  14       40.95       40.01     16.52 o 
   6   6  14      595.09      637.26     27.55 o 
   7   6  14      911.48      962.54     47.80 o 
  -9   7  14       53.10       61.73     11.39 o 
  -8   7  14     1311.33     1303.13     45.83 o 
  -7   7  14     2701.33     2555.49     78.70 o 
  -6   7  14      101.28       97.99      9.24 o 
  -5   7  14      656.28      656.80     18.68 o 
  -4   7  14     2239.91     2122.01     34.62 o 
  -3   7  14       97.93       77.82      7.55 o 
  -2   7  14     2553.67     2482.65     41.49 o 
  -1   7  14     6339.07     6159.71     70.24 o 
   0   7  14      448.02      437.68     15.92 o 
   1   7  14      682.94      694.38     27.39 o 
   2   7  14      859.73      871.58     34.57 o 
   3   7  14      123.15      127.63     14.16 o 
   4   7  14      381.73      384.91     27.76 o 
   5   7  14      909.46      901.41     36.02 o 
   6   7  14      335.77      340.98     30.38 o 
  -9   8  14      322.77      303.71     23.68 o 
  -8   8  14       77.71       53.01     10.61 o 
  -7   8  14     1435.03     1405.26     69.32 o 
  -6   8  14     1869.16     1859.68     42.64 o 
  -5   8  14     1084.72     1046.41     24.11 o 
  -4   8  14      290.07      273.06     14.03 o 
  -3   8  14     3361.57     3156.69     39.29 o 
  -2   8  14     2429.13     2353.10     32.71 o 
  -1   8  14      112.79      107.95      9.99 o 
   0   8  14     1602.27     1549.76     30.11 o 
   1   8  14       95.07      102.47      9.83 o 
   2   8  14      723.11      679.72     19.92 o 
   3   8  14     1432.70     1474.49     39.16 o 
   4   8  14     2008.43     1966.26     47.20 o 
   5   8  14       15.77       -3.00      9.17 o 
   6   8  14      228.66      237.10     20.12 o 
  -8   9  14     1045.40     1019.54     83.59 o 
  -7   9  14      481.58      453.25     27.24 o 
  -6   9  14        8.17        4.46      6.70 o 
  -5   9  14      878.46      809.34     27.33 o 
  -4   9  14     1577.23     1537.46     26.29 o 
  -3   9  14      109.47      104.56      8.74 o 
  -2   9  14     1139.61     1102.47     21.98 o 
  -1   9  14     2238.78     2196.32     44.20 o 
   0   9  14      378.76      391.57     18.03 o 
   1   9  14      861.12      866.52     22.60 o 
   2   9  14      550.96      590.89     50.97 o 
   3   9  14      349.39      367.06     21.03 o 
   4   9  14      173.60      169.24     17.11 o 
   5   9  14      652.96      689.68     32.86 o 
   6   9  14      200.44      200.05     28.34 o 
  -8  10  14      318.41      328.55     26.61 o 
  -7  10  14      349.90      306.89     20.40 o 
  -6  10  14      771.01      709.46     27.01 o 
  -5  10  14      239.99      236.01     17.87 o 
  -4  10  14       97.26       79.96      8.25 o 
  -3  10  14     2136.47     2014.64     31.04 o 
  -2  10  14     1202.59     1149.17     22.87 o 
  -1  10  14        9.80       11.62      6.55 o 
   0  10  14      453.92      449.77     18.22 o 
   1  10  14      236.44      255.88     16.61 o 
   2  10  14      142.61      131.13     15.00 o 
   3  10  14      622.87      658.50     31.18 o 
   4  10  14      677.96      643.87     28.10 o 
   5  10  14       65.75       70.74     13.47 o 
  -7  11  14      618.76      630.38     27.02 o 
  -6  11  14       47.45       40.97      9.76 o 
  -5  11  14      578.55      554.35     24.13 o 
  -4  11  14      446.87      426.49     15.04 o 
  -3  11  14        2.05       -0.82      5.01 o 
  -2  11  14     1488.26     1393.50     25.99 o 
  -1  11  14     1434.35     1412.23     43.46 o 
   0  11  14      310.40      313.14     16.87 o 
   1  11  14      157.74      145.11     15.66 o 
   2  11  14     1436.43     1471.86     41.37 o 
   3  11  14       49.68       30.03     11.01 o 
   4  11  14      364.10      417.07     24.15 o 
  -6  12  14      560.65      543.88     25.30 o 
  -5  12  14      124.60       90.04     12.74 o 
  -4  12  14        2.38       -1.02      7.42 o 
  -3  12  14      417.90      414.50     15.05 o 
  -2  12  14      511.54      508.86     16.27 o 
  -1  12  14       37.70       29.64      7.97 o 
   0  12  14      379.31      410.14     17.56 o 
   1  12  14     1073.20     1131.79     71.57 o 
   2  12  14        0.22       -0.37      8.55 o 
   3  12  14     1453.18     1501.99     59.25 o 
  -5  13  14       55.10       46.35     10.82 o 
  -4  13  14      161.71      152.94     15.54 o 
  -3  13  14        2.63       -5.27      5.27 o 
  -2  13  14      282.34      245.91     13.44 o 
  -1  13  14      510.83      512.39     17.22 o 
   0  13  14       92.36      126.08     16.52 o 
   1  13  14      144.73      166.39     17.82 o 
   2  13  14      702.29      720.28     73.89 o 
  -3  14  14       37.96       28.12      9.05 o 
  -2  14  14       80.97       61.54      8.50 o 
  -1  14  14        7.89       -7.02      7.02 o 
   0  14  14      233.85      216.33     26.58 o 
 -10   1  15        2.49       13.74     11.65 o 
  -9   1  15        8.96        4.10      6.44 o 
  -8   1  15       50.70       42.71      7.59 o 
  -7   1  15       47.65       54.55      7.67 o 
  -6   1  15      130.95      117.64      9.37 o 
  -5   1  15      173.11      182.11     10.61 o 
  -4   1  15      196.01      195.06     10.49 o 
  -3   1  15       25.50       29.11      5.54 o 
  -2   1  15      166.41      161.12      9.46 o 
  -1   1  15       35.19       45.88     12.26 o 
   0   1  15       94.17      105.31     11.38 o 
   1   1  15       55.17       59.31      9.40 o 
   2   1  15       94.71       88.16      9.56 o 
   3   1  15       54.91       41.13      8.06 o 
   4   1  15        5.79        5.96     10.63 o 
   5   1  15        0.08       -7.40     11.69 o 
   6   1  15       14.40       26.16     12.53 o 
   7   1  15        0.60       13.23     12.46 o 
 -10   2  15        0.08       -1.85      8.78 o 
  -9   2  15       85.14       99.77     12.90 o 
  -8   2  15      106.98      107.77     10.03 o 
  -7   2  15        0.11        6.86      5.48 o 
  -6   2  15      101.94      107.49      9.20 o 
  -5   2  15      134.26      139.95      9.74 o 
  -4   2  15       55.69       52.73      6.77 o 
  -3   2  15      602.17      577.71     19.82 o 
  -2   2  15      688.54      689.76     22.31 o 
  -1   2  15      553.13      567.53     20.92 o 
   0   2  15       99.11       97.16     10.92 o 
   1   2  15      286.40      295.70     15.92 o 
   2   2  15        1.31        2.98      5.71 o 
   3   2  15       44.27       34.38      7.78 o 
   4   2  15        5.93        6.34      6.74 o 
   5   2  15       37.53       34.94     10.62 o 
   6   2  15       29.55       40.09     19.11 o 
 -10   3  15       86.50       68.50     12.16 o 
  -9   3  15        0.22       -6.24      7.30 o 
  -8   3  15       23.49       25.55      6.87 o 
  -7   3  15       14.84       15.21      6.25 o 
  -6   3  15        8.23        9.11      5.47 o 
  -5   3  15      404.99      402.52     17.63 o 
  -4   3  15      954.92      911.72     20.60 o 
  -3   3  15     1653.14     1568.10     27.44 o 
  -2   3  15     1087.57     1071.95     22.17 o 
  -1   3  15       38.44       32.94      7.50 o 
   0   3  15       43.97       36.70      7.66 o 
   1   3  15      170.55      167.31     17.68 o 
   2   3  15       25.87       10.57      7.10 o 
   3   3  15      658.56      659.25     21.14 o 
   4   3  15       90.92       87.74      9.96 o 
   5   3  15       47.31       43.70     11.06 o 
   6   3  15        1.69        9.26     10.59 o 
   7   3  15      101.27      117.03     20.33 o 
 -10   4  15        0.07        6.01      8.85 o 
  -9   4  15       29.02       18.84     15.28 o 
  -8   4  15       95.49       81.88     11.70 o 
  -7   4  15       49.26       79.38      8.69 o 
  -6   4  15        0.92       -4.74      4.74 o 
  -5   4  15      237.23      205.67     13.30 o 
  -4   4  15      370.84      341.99     13.12 o 
  -3   4  15      128.56      110.63      8.79 o 
  -2   4  15      507.61      516.80     15.53 o 
  -1   4  15     1883.23     1935.84     54.66 o 
   0   4  15      156.04      153.36     13.44 o 
   1   4  15       27.59       18.72      6.56 o 
   2   4  15      430.05      407.42     16.10 o 
   3   4  15        0.01       -2.30      5.94 o 
   4   4  15      221.14      198.30     17.30 o 
   5   4  15        3.84       -8.30      8.30 o 
   6   4  15       80.10       90.50     14.31 o 
   7   4  15       42.47       27.66     11.92 o 
 -10   5  15      200.76      225.52     35.39 o 
  -9   5  15      268.64      314.32     26.58 o 
  -8   5  15       31.91       25.61      8.82 o 
  -7   5  15      136.52      119.75     10.31 o 
  -6   5  15      193.07      181.79     11.80 o 
  -5   5  15      425.98      372.39     14.41 o 
  -4   5  15      366.10      371.30     13.85 o 
  -3   5  15       53.02       66.33      7.49 o 
  -2   5  15      873.79      830.16     17.96 o 
  -1   5  15      241.29      231.81     13.09 o 
   0   5  15       39.08       51.26      8.14 o 
   1   5  15      288.76      277.25     13.71 o 
   2   5  15     1654.54     1562.05     30.21 o 
   3   5  15      837.24      887.77     23.21 o 
   4   5  15      121.14      121.32     14.66 o 
   5   5  15       42.07       25.65     21.22 o 
   6   5  15      252.25      227.72     19.60 o 
   7   5  15      301.96      290.13     30.65 o 
  -9   6  15       48.99       63.90     11.90 o 
  -8   6  15     1579.78     1572.73     40.04 o 
  -7   6  15      246.46      249.74     14.70 o 
  -6   6  15        2.64        4.44      6.33 o 
  -5   6  15      651.80      633.80     18.59 o 
  -4   6  15     1603.31     1599.26     48.03 o 
  -3   6  15      775.54      752.35     17.57 o 
  -2   6  15        1.80        2.19      4.45 o 
  -1   6  15      381.73      361.60     15.13 o 
   0   6  15      456.89      436.33     16.63 o 
   1   6  15      772.69      782.51     21.45 o 
   2   6  15      362.07      389.55     16.20 o 
   3   6  15      226.75      215.04     24.54 o 
   4   6  15      373.64      371.61     34.66 o 
   5   6  15      453.61      494.05     25.32 o 
   6   6  15       45.47       33.06     11.84 o 
  -9   7  15      561.75      543.99     24.93 o 
  -8   7  15       54.69       62.55     13.28 o 
  -7   7  15      590.25      480.04     21.95 o 
  -6   7  15      266.71      265.85     13.32 o 
  -5   7  15       10.40       14.63      7.28 o 
  -4   7  15       71.14       66.21      8.11 o 
  -3   7  15     2706.87     2603.07     42.28 o 
  -2   7  15       67.12       75.91      7.74 o 
  -1   7  15      190.45      181.05     12.53 o 
   0   7  15     1050.03     1010.73     24.25 o 
   1   7  15      448.16      437.94     16.68 o 
   2   7  15      490.15      462.77     17.38 o 
   3   7  15      251.75      261.40     20.09 o 
   4   7  15      133.08      128.75     18.41 o 
   5   7  15       76.94       46.29     12.45 o 
   6   7  15      336.32      338.78     23.08 o 
  -8   8  15      759.07      729.02     65.83 o 
  -7   8  15       79.28      103.38     13.05 o 
  -6   8  15      233.08      218.74     13.14 o 
  -5   8  15      904.78      826.04     22.00 o 
  -4   8  15      961.42      960.38     37.58 o 
  -3   8  15       20.76       14.66      5.60 o 
  -2   8  15     1499.48     1472.51     25.84 o 
  -1   8  15     1037.38     1001.83     31.63 o 
   0   8  15       50.37       54.84      8.29 o 
   1   8  15     1252.87     1308.29     29.06 o 
   2   8  15      705.05      672.49     20.70 o 
   3   8  15        2.28      -10.05     14.40 o 
   4   8  15      425.49      397.34     23.23 o 
   5   8  15      222.19      184.21     18.25 o 
  -8   9  15        0.19        9.77      8.57 o 
  -7   9  15      507.11      508.90     23.43 o 
  -6   9  15      947.23      920.58     30.57 o 
  -5   9  15      135.73      130.23     11.98 o 
  -4   9  15      712.52      648.77     17.74 o 
  -3   9  15     1185.24     1180.44     23.52 o 
  -2   9  15       35.75       21.31      7.57 o 
  -1   9  15      518.54      526.64     18.78 o 
   0   9  15     1788.73     1870.49     38.48 o 
   1   9  15      413.32      413.95     16.88 o 
   2   9  15        0.98       -0.01     13.00 o 
   3   9  15      711.01      710.37     28.76 o 
   4   9  15      102.65       95.59     14.73 o 
   5   9  15       59.02       32.22     11.69 o 
  -7  10  15      104.04       84.12     12.62 o 
  -6  10  15       73.60       67.27     18.88 o 
  -5  10  15      523.90      436.94     21.33 o 
  -4  10  15      745.48      750.80     33.60 o 
  -3  10  15       65.43       60.33      7.87 o 
  -2  10  15      905.54      935.72     21.47 o 
  -1  10  15     1051.35     1027.03     25.88 o 
   0  10  15       36.66       28.99      7.65 o 
   1  10  15      279.21      254.59     27.08 o 
   2  10  15      590.49      646.58     27.99 o 
   3  10  15        5.64        3.20      9.26 o 
   4  10  15      328.89      322.32     22.41 o 
  -6  11  15      391.79      358.79     21.08 o 
  -5  11  15      131.94       98.78     12.81 o 
  -4  11  15      139.58      113.30      9.62 o 
  -3  11  15      709.26      713.77     19.96 o 
  -2  11  15       92.47       80.20      8.59 o 
  -1  11  15      399.01      413.24     17.34 o 
   0  11  15     1624.74     1599.90     33.14 o 
   1  11  15      619.52      601.40     27.68 o 
   2  11  15       65.34       45.26     11.97 o 
   3  11  15      751.80      784.52     31.97 o 
  -5  12  15      947.75      993.24     33.52 o 
  -4  12  15      559.86      589.55     21.59 o 
  -3  12  15      171.10      169.33     13.93 o 
  -2  12  15      712.96      665.87     19.14 o 
  -1  12  15      410.24      436.24     16.03 o 
   0  12  15      161.61      159.85     17.59 o 
   1  12  15      729.70      765.73     31.22 o 
   2  12  15     1307.36     1274.35     40.50 o 
  -4  13  15      621.44      674.70     23.73 o 
  -3  13  15     1486.99     1651.44     30.54 o 
  -2  13  15       12.62       -1.05      8.72 o 
  -1  13  15      165.48      159.40     11.65 o 
   0  13  15     1098.24     1134.02     42.24 o 
   1  13  15      450.77      454.16     33.27 o 
  -9   0  16      569.15      628.85     35.00 o 
  -8   0  16       33.62       39.76     12.53 o 
  -7   0  16     5615.26     5482.97    114.49 o 
  -6   0  16     2010.70     2057.76     61.35 o 
  -5   0  16      383.36      315.58     23.55 o 
  -4   0  16     1551.20     1617.67     52.38 o 
  -3   0  16     2545.98     2592.94     69.14 o 
  -2   0  16      171.50      147.13     19.07 o 
  -1   0  16     5738.48     5787.12    116.15 o 
   0   0  16     3625.59     3754.19     86.81 o 
   1   0  16       21.23       28.89     12.18 o 
   2   0  16      857.04      846.12     37.28 o 
   3   0  16     1993.58     1990.02     59.69 o 
   4   0  16       67.47       77.84     16.43 o 
   5   0  16      241.40      304.33     25.60 o 
 -10   1  16        1.77       -6.02     10.37 o 
  -9   1  16      479.19      523.96     25.92 o 
  -8   1  16     2378.16     2379.32     48.11 o 
  -7   1  16      126.07      133.31     13.45 o 
  -6   1  16      949.64      968.39     28.66 o 
  -5   1  16     1961.19     2017.55     42.19 o 
  -4   1  16      231.47      204.15     15.31 o 
  -3   1  16     3056.40     2915.83     52.18 o 
  -2   1  16     5554.29     5499.54     96.56 o 
  -1   1  16      999.16     1001.05     29.10 o 
   0   1  16      655.09      621.42     22.56 o 
   1   1  16     1996.73     2038.13     42.38 o 
   2   1  16      921.16      926.38     27.95 o 
   3   1  16      817.97      787.65     22.13 o 
   4   1  16     2481.49     2470.10     40.47 o 
   5   1  16     1150.98     1159.08     27.44 o 
 -10   2  16      789.30      811.16     41.55 o 
  -9   2  16      455.46      470.73     30.85 o 
  -8   2  16      210.39      218.57     13.42 o 
  -7   2  16     2326.30     2441.33     38.69 o 
  -6   2  16     2219.62     2261.00     36.08 o 
  -5   2  16        8.66        9.50      5.23 o 
  -4   2  16     3200.78     3081.29     57.79 o 
  -3   2  16      622.89      613.94     17.06 o 
  -2   2  16      132.87      131.12      9.69 o 
  -1   2  16     3548.77     3546.95     79.80 o 
   0   2  16     3367.71     3372.41     57.35 o 
   1   2  16        7.41       10.32      6.48 o 
   2   2  16     1372.28     1374.63     29.15 o 
   3   2  16     5293.84     5234.39     64.70 o 
   4   2  16      118.17      143.05     13.39 o 
   5   2  16      520.06      510.68     24.42 o 
   6   2  16      986.94     1014.95     33.78 o 
 -10   3  16        0.42        2.61     12.47 o 
  -9   3  16      656.59      730.48     52.85 o 
  -8   3  16     1427.68     1471.13     50.74 o 
  -7   3  16       22.68       11.64      6.21 o 
  -6   3  16     1121.54     1076.74     37.87 o 
  -5   3  16     5018.60     4830.36     58.37 o 
  -4   3  16      120.72      139.96     10.10 o 
  -3   3  16     1032.42     1010.72     22.26 o 
  -2   3  16     2721.59     2741.74     39.21 o 
  -1   3  16     2437.39     2399.38     46.67 o 
   0   3  16     1430.10     1439.37     29.27 o 
   1   3  16     1237.24     1290.72     27.88 o 
   2   3  16     1347.25     1332.55     28.69 o 
   3   3  16      585.70      576.57     24.12 o 
   4   3  16     2286.70     2381.92     40.16 o 
   5   3  16     1385.68     1338.53     37.81 o 
   6   3  16       25.79       26.55     12.49 o 
  -9   4  16      526.80      579.96     25.25 o 
  -8   4  16      312.68      359.47     17.78 o 
  -7   4  16     2940.74     2990.58     44.46 o 
  -6   4  16     1651.40     1608.14     30.35 o 
  -5   4  16        2.78        5.00      6.09 o 
  -4   4  16     2289.04     2192.11     35.12 o 
  -3   4  16      582.20      599.39     17.37 o 
  -2   4  16       10.55        9.87      5.13 o 
  -1   4  16      626.42      631.28     19.53 o 
   0   4  16     1834.19     1858.15     45.88 o 
   1   4  16       27.85       18.37      8.03 o 
   2   4  16      539.74      561.85     18.99 o 
   3   4  16     2137.57     2238.10     38.41 o 
   4   4  16       66.05       44.25     18.64 o 
   5   4  16      786.26      791.80     30.73 o 
   6   4  16     1214.42     1309.72     45.52 o 
  -9   5  16     1030.29     1011.71     54.55 o 
  -8   5  16     1539.38     1637.92     40.76 o 
  -7   5  16       47.64       37.71      7.24 o 
  -6   5  16      905.24      927.11     26.08 o 
  -5   5  16     2877.19     2854.58     42.37 o 
  -4   5  16      210.88      221.30     24.67 o 
  -3   5  16     1618.57     1595.38     48.48 o 
  -2   5  16     1068.85     1073.59     21.25 o 
  -1   5  16      952.03      916.26     33.54 o 
   0   5  16      147.60      141.81     18.29 o 
   1   5  16      681.97      694.88     21.62 o 
   2   5  16     1710.79     1681.46     32.68 o 
   3   5  16      141.51      132.94     18.51 o 
   4   5  16     1663.14     1773.02     44.37 o 
   5   5  16      588.41      588.16     27.20 o 
   6   5  16       27.68       12.25     11.51 o 
  -9   6  16       23.30       42.83     11.20 o 
  -8   6  16       25.50       29.23      9.84 o 
  -7   6  16     1346.48     1342.54     46.06 o 
  -6   6  16      569.30      612.38     18.83 o 
  -5   6  16       45.58       33.10      6.83 o 
  -4   6  16     2488.76     2401.73     78.28 o 
  -3   6  16     1167.29     1138.30     25.04 o 
  -2   6  16       14.31        4.15      5.57 o 
  -1   6  16     1090.49     1077.80     25.73 o 
   0   6  16     1015.83     1009.31     24.89 o 
   1   6  16       25.16       16.89      8.14 o 
   2   6  16     1871.83     1816.79     34.22 o 
   3   6  16     2243.47     2311.18    133.49 o 
   4   6  16       50.15       52.14     12.45 o 
   5   6  16      580.26      548.30     26.86 o 
   6   6  16      777.28      772.48     35.53 o 
  -8   7  16      841.96      828.29     38.93 o 
  -7   7  16      162.26      156.00     15.38 o 
  -6   7  16      425.53      423.90     16.37 o 
  -5   7  16     1307.07     1286.10     27.68 o 
  -4   7  16      143.44      133.41     11.23 o 
  -3   7  16      993.48     1003.62     21.46 o 
  -2   7  16     4289.84     4138.87     48.00 o 
  -1   7  16     1009.89      938.43     24.32 o 
   0   7  16     1573.16     1561.21     31.59 o 
   1   7  16     2212.76     2191.24     55.78 o 
   2   7  16      844.24      890.62     27.96 o 
   3   7  16      117.38      108.75     15.18 o 
   4   7  16     1312.26     1311.63     39.14 o 
   5   7  16      581.58      610.82     29.57 o 
  -8   8  16       84.31       87.09     25.89 o 
  -7   8  16     1042.65      998.71     32.52 o 
  -6   8  16      203.18      184.14     13.41 o 
  -5   8  16      170.90      169.77     12.25 o 
  -4   8  16     1766.08     1788.69     33.53 o 
  -3   8  16     1558.63     1551.33     27.27 o 
  -2   8  16        0.17       -4.97      4.97 o 
  -1   8  16     2495.60     2462.79     50.35 o 
   0   8  16     1155.14     1122.36     27.19 o 
   1   8  16       25.93       13.63      6.68 o 
   2   8  16      308.11      298.39     20.42 o 
   3   8  16     1447.05     1439.58     79.99 o 
   4   8  16        2.16       -6.39     12.28 o 
   5   8  16      257.06      251.03     21.76 o 
  -7   9  16        9.73       27.09      8.79 o 
  -6   9  16      536.34      542.78     24.32 o 
  -5   9  16      598.41      572.96     19.30 o 
  -4   9  16      163.98      146.80     14.84 o 
  -3   9  16     1204.31     1078.92     23.15 o 
  -2   9  16     2358.16     2323.06     34.81 o 
  -1   9  16     1157.03     1079.82     27.08 o 
   0   9  16        1.39       -5.71      5.71 o 
   1   9  16      112.64      135.37     12.94 o 
   2   9  16      113.55      106.75     14.63 o 
   3   9  16      370.09      344.48     34.37 o 
   4   9  16      575.80      578.85     28.67 o 
  -7  10  16     1124.20     1154.12     36.94 o 
  -6  10  16      749.86      786.66     29.47 o 
  -5  10  16       27.49       25.18      7.30 o 
  -4  10  16     1103.39     1050.46     27.49 o 
  -3  10  16      766.11      776.71     20.22 o 
  -2  10  16       14.43       12.37      6.09 o 
  -1  10  16      767.66      767.33     23.36 o 
   0  10  16     1162.39     1194.17     34.29 o 
   1  10  16        2.72       -8.72     14.60 o 
   2  10  16      416.74      412.81     23.89 o 
   3  10  16      472.82      467.03     25.87 o 
  -6  11  16      211.91      191.30     17.73 o 
  -5  11  16      778.97      819.36     30.17 o 
  -4  11  16        2.35       -5.26      5.26 o 
  -3  11  16      736.91      718.27     19.69 o 
  -2  11  16      454.11      466.53     16.57 o 
  -1  11  16      177.48      188.42     14.23 o 
   0  11  16       61.08       53.13      9.18 o 
   1  11  16      723.39      725.38     30.60 o 
   2  11  16      228.72      238.30     21.34 o 
  -4  12  16     1028.53     1078.85     29.33 o 
  -3  12  16      150.09      137.04     12.75 o 
  -2  12  16        0.86       -8.23      8.23 o 
  -1  12  16      128.90      114.03     10.99 o 
   0  12  16      472.93      525.51     64.77 o 
   1  12  16      172.35      153.44     17.74 o 
  -9   1  17       51.22       63.17     10.95 o 
  -8   1  17       46.78       41.14      9.52 o 
  -7   1  17       27.98       32.48      9.05 o 
  -6   1  17      107.89       93.16     12.87 o 
  -5   1  17        0.01        3.12      6.28 o 
  -4   1  17       62.85       45.32     13.43 o 
  -3   1  17       78.75       90.94     11.43 o 
  -2   1  17        0.32       -6.09      6.09 o 
  -1   1  17       39.34       46.38      9.54 o 
   0   1  17        0.04        5.26      9.75 o 
   1   1  17        8.50       11.29     14.68 o 
   2   1  17       27.81       22.41     12.69 o 
   3   1  17       49.19       49.48     10.44 o 
   4   1  17       10.77       -2.47      7.52 o 
   5   1  17       57.64       34.23     11.84 o 
  -9   2  17       14.91       16.83     11.50 o 
  -8   2  17        2.32        3.56      6.90 o 
  -7   2  17       33.30       27.01      8.74 o 
  -6   2  17       10.15       11.26     10.45 o 
  -5   2  17      184.77      163.63     14.70 o 
  -4   2  17        6.26        7.75      6.74 o 
  -3   2  17      672.34      668.54     25.08 o 
  -2   2  17      707.07      718.87     18.82 o 
  -1   2  17      104.98      111.62     12.46 o 
   0   2  17       55.17       78.67     11.25 o 
   1   2  17       61.54       65.46     13.51 o 
   2   2  17       92.35       65.81      9.67 o 
   3   2  17        4.95       -4.99      6.67 o 
   4   2  17       37.10       45.01      9.07 o 
   5   2  17        8.84        5.53      9.68 o 
   6   2  17       10.30       22.07     14.06 o 
  -9   3  17        0.21        1.77     10.88 o 
  -8   3  17       19.85       10.81      6.71 o 
  -7   3  17        4.12        5.43      5.88 o 
  -6   3  17        2.23        8.10      6.64 o 
  -5   3  17       27.88       29.51      6.45 o 
  -4   3  17       56.13       60.92      7.53 o 
  -3   3  17      227.15      253.11     12.58 o 
  -2   3  17       53.35       53.00      7.21 o 
  -1   3  17      415.56      429.47     34.99 o 
   0   3  17       25.41       23.77      8.55 o 
   1   3  17       67.28       59.40     13.08 o 
   2   3  17      114.49      144.51     12.41 o 
   3   3  17       53.23       36.01      8.94 o 
   4   3  17      117.09      111.31     11.72 o 
   5   3  17       52.32       20.60     25.84 o 
   6   3  17      152.09      159.43     18.33 o 
  -9   4  17      250.61      256.52     19.75 o 
  -8   4  17       33.76       29.27      7.68 o 
  -7   4  17        6.06       19.72      6.64 o 
  -6   4  17        2.51       -2.17      5.16 o 
  -5   4  17      171.59      170.39     11.69 o 
  -4   4  17      196.24      188.41     11.69 o 
  -3   4  17       81.92       71.05      8.24 o 
  -2   4  17      342.11      341.44     14.21 o 
  -1   4  17       14.57       22.85      9.51 o 
   0   4  17      244.12      241.00     17.71 o 
   1   4  17     1141.23     1118.08     26.99 o 
   2   4  17       31.17       20.40      7.77 o 
   3   4  17      116.93      118.96     11.64 o 
   4   4  17       83.89       75.85     13.56 o 
   5   4  17      116.13       95.67     15.02 o 
  -9   5  17      209.47      228.90     26.20 o 
  -8   5  17       86.97       91.13     12.78 o 
  -7   5  17       38.35       58.48      8.45 o 
  -6   5  17        1.10       -4.85      4.85 o 
  -5   5  17      245.28      232.07     13.12 o 
  -4   5  17     1245.21     1206.02     28.12 o 
  -3   5  17       26.42       23.83      6.35 o 
  -2   5  17       43.11       35.04      6.96 o 
  -1   5  17       40.96       40.55      8.07 o 
   0   5  17       10.50        2.96      7.68 o 
   1   5  17        2.66        6.00      6.65 o 
   2   5  17      230.11      231.28     17.20 o 
   3   5  17      182.54      174.56     13.36 o 
   4   5  17       79.24       85.53     14.39 o 
   5   5  17      108.99       93.45     17.16 o 
  -8   6  17      616.33      594.19     41.42 o 
  -7   6  17       13.68        8.64      6.04 o 
  -6   6  17      100.63      103.66     10.16 o 
  -5   6  17      108.46      112.29     10.36 o 
  -4   6  17       29.25       27.12      6.88 o 
  -3   6  17     1462.96     1395.95     28.62 o 
  -2   6  17      743.60      728.77     18.43 o 
  -1   6  17       32.49       35.49      7.99 o 
   0   6  17        7.12        3.14      6.21 o 
   1   6  17      115.38      113.09     13.03 o 
   2   6  17       44.88       61.77      9.45 o 
   3   6  17      137.86      123.45     16.12 o 
   4   6  17      338.50      323.59     22.45 o 
   5   6  17        1.31       -1.14     10.04 o 
  -8   7  17      573.09      535.74     24.76 o 
  -7   7  17      856.85      838.37     43.72 o 
  -6   7  17      144.89      163.06     12.28 o 
  -5   7  17        0.55       -5.05      5.05 o 
  -4   7  17     1029.07      984.09     24.67 o 
  -3   7  17      528.51      550.69     18.40 o 
  -2   7  17        3.55       11.57      5.52 o 
  -1   7  17      408.42      418.78     17.62 o 
   0   7  17       72.77       82.98     10.24 o 
   1   7  17      491.08      483.89     18.73 o 
   2   7  17      550.92      544.21     19.85 o 
   3   7  17      394.69      381.59     23.01 o 
   4   7  17        0.08      -10.43     14.08 o 
  -7   8  17       10.46       12.46      8.21 o 
  -6   8  17      211.59      222.99     14.41 o 
  -5   8  17      536.96      562.59     19.15 o 
  -4   8  17        6.56        2.29      5.93 o 
  -3   8  17      664.15      669.66     18.52 o 
  -2   8  17      625.53      639.38     18.86 o 
  -1   8  17        9.68        9.08      6.90 o 
   0   8  17      650.36      632.17     25.60 o 
   1   8  17      793.32      814.60     23.86 o 
   2   8  17        1.12       -7.99      7.99 o 
   3   8  17      515.04      516.79     50.41 o 
   4   8  17      270.88      237.71     35.23 o 
  -7   9  17      206.38      182.97     17.42 o 
  -6   9  17      149.29      149.11     15.57 o 
  -5   9  17      145.42      143.21     12.02 o 
  -4   9  17     1667.07     1601.10     32.97 o 
  -3   9  17      618.44      641.06     22.71 o 
  -2   9  17      271.76      258.73     13.44 o 
  -1   9  17      914.44      907.49     25.62 o 
   0   9  17      134.36      144.58     17.01 o 
   1   9  17        0.84       -6.45      6.45 o 
   2   9  17     1374.21     1389.18     41.63 o 
   3   9  17      252.47      254.57     22.13 o 
  -6  10  17      228.06      222.30     18.71 o 
  -5  10  17      292.18      255.30     15.69 o 
  -4  10  17        6.77       -2.06      5.81 o 
  -3  10  17      454.41      434.79     16.13 o 
  -2  10  17     1417.89     1430.16     33.01 o 
  -1  10  17        6.10       -4.07      6.19 o 
   0  10  17       85.80       72.63     12.38 o 
   1  10  17      676.62      719.72     30.90 o 
   2  10  17        4.63       -3.96      9.69 o 
  -5  11  17       77.55       68.11     17.23 o 
  -4  11  17      254.26      227.15     13.64 o 
  -3  11  17      144.67      164.34     11.91 o 
  -2  11  17      186.04      154.53     11.60 o 
  -1  11  17      841.44      829.14     23.72 o 
   0  11  17      261.14      239.68     21.93 o 
   1  11  17        1.38       -8.35      8.35 o 
  -2  12  17      617.52      650.64     24.96 o 
  -9   0  18       97.34      160.88     22.31 o 
  -8   0  18     1137.66     1216.85     49.53 o 
  -7   0  18     2035.88     2083.16     65.62 o 
  -6   0  18        0.10       -2.16     10.23 o 
  -5   0  18     1314.68     1251.50     48.65 o 
  -4   0  18     1649.06     1733.15     57.44 o 
  -3   0  18      154.97      135.20     19.60 o 
  -2   0  18     1442.18     1484.34     53.04 o 
  -1   0  18     3933.29     4104.15     96.84 o 
   0   0  18      348.74      330.56     27.56 o 
   1   0  18     3028.72     3014.76     80.04 o 
   2   0  18     3300.07     3241.96     83.82 o 
   3   0  18      434.96      451.79     30.51 o 
   4   0  18      103.20      115.49     19.72 o 
   5   0  18      365.50      431.49     31.44 o 
  -9   1  18      486.59      533.18     24.19 o 
  -8   1  18      283.19      322.53     21.97 o 
  -7   1  18      449.31      478.66     21.97 o 
  -6   1  18     2077.16     2128.38     54.18 o 
  -5   1  18      478.83      496.81     32.14 o 
  -4   1  18      215.40      224.67     17.05 o 
  -3   1  18     2285.06     2326.60     59.09 o 
  -2   1  18     1096.08     1108.63     32.22 o 
  -1   1  18      298.04      298.31     18.00 o 
   0   1  18     3066.43     3199.47     63.14 o 
   1   1  18      809.64      817.43     27.88 o 
   2   1  18      208.62      225.41     20.06 o 
   3   1  18     1523.45     1651.66     53.12 o 
   4   1  18      928.08     1000.48     42.12 o 
   5   1  18       23.75       48.28     15.89 o 
  -9   2  18       48.26       32.35     14.02 o 
  -8   2  18     1365.25     1369.50     37.34 o 
  -7   2  18     1078.59     1110.50     33.33 o 
  -6   2  18       38.14       47.90     10.06 o 
  -5   2  18     2041.41     2001.89     44.66 o 
  -4   2  18     2035.16     1957.47     43.95 o 
  -3   2  18      193.00      218.94     16.88 o 
  -2   2  18     2871.39     2853.35     54.67 o 
  -1   2  18     3853.69     3849.46     65.92 o 
   0   2  18        8.19        9.41      7.77 o 
   1   2  18      586.81      643.57     25.26 o 
   2   2  18     2397.82     2404.31     66.57 o 
   3   2  18      331.60      309.26     16.17 o 
   4   2  18      396.23      395.07     18.28 o 
   5   2  18     1330.42     1286.15     39.61 o 
  -9   3  18     1624.25     1865.95     65.91 o 
  -8   3  18      237.74      236.51     18.27 o 
  -7   3  18      280.47      309.49     18.67 o 
  -6   3  18     2031.00     1894.51     43.51 o 
  -5   3  18       96.47      109.03     12.75 o 
  -4   3  18        4.59       20.50     15.36 o 
  -3   3  18     1870.30     1936.92     43.61 o 
  -2   3  18     1971.48     1955.89     33.96 o 
  -1   3  18      838.11      842.99     28.28 o 
   0   3  18     1906.04     1961.80     44.23 o 
   1   3  18      522.66      560.51     20.49 o 
   2   3  18       49.37       49.84     11.12 o 
   3   3  18     1632.00     1704.63     34.99 o 
   4   3  18     1072.49     1084.41     44.51 o 
   5   3  18        3.19       -3.31      9.98 o 
  -8   4  18     1639.62     1770.51     43.25 o 
  -7   4  18     1501.78     1539.41     31.60 o 
  -6   4  18      106.28      108.49     10.41 o 
  -5   4  18     1733.61     1678.58     44.79 o 
  -4   4  18     1244.32     1236.88     26.93 o 
  -3   4  18     1321.48     1259.09     45.38 o 
  -2   4  18      335.33      363.98     15.74 o 
  -1   4  18     1069.08     1055.13     50.02 o 
   0   4  18      790.17      744.63     22.84 o 
   1   4  18      156.51      199.12     14.28 o 
   2   4  18     1169.41     1255.03     30.08 o 
   3   4  18      491.72      485.14     19.48 o 
   4   4  18      554.49      544.98     26.80 o 
   5   4  18      744.18      733.15     30.89 o 
  -8   5  18      400.48      403.92     22.12 o 
  -7   5  18      641.79      687.92     21.39 o 
  -6   5  18     2194.75     2199.51     38.34 o 
  -5   5  18       90.04       85.48      9.49 o 
  -4   5  18      288.65      313.71     18.40 o 
  -3   5  18     2281.61     2256.44     37.96 o 
  -2   5  18     1274.93     1252.95     27.29 o 
  -1   5  18      399.45      420.21     17.93 o 
   0   5  18      343.64      391.52     17.26 o 
   1   5  18      113.29      112.06     11.88 o 
   2   5  18      113.03       85.74     11.00 o 
   3   5  18      905.27      939.66     42.92 o 
   4   5  18      907.35      899.73     34.06 o 
  -8   6  18      251.04      259.59     20.05 o 
  -7   6  18      219.73      213.58     14.26 o 
  -6   6  18       16.75       15.20      6.60 o 
  -5   6  18     1333.57     1318.61     29.02 o 
  -4   6  18     1190.06     1247.08     27.80 o 
  -3   6  18        1.95       -4.99      5.64 o 
  -2   6  18     1105.21     1133.08     47.55 o 
  -1   6  18     1773.94     1725.21     34.90 o 
   0   6  18      138.73      139.03     15.98 o 
   1   6  18      844.84      849.88     24.83 o 
   2   6  18     1334.75     1353.75     44.24 o 
   3   6  18      196.62      197.43     19.57 o 
   4   6  18      281.54      304.47     23.62 o 
  -7   7  18       46.13       53.29     10.92 o 
  -6   7  18      430.74      430.75     26.48 o 
  -5   7  18      168.01      163.14     12.47 o 
  -4   7  18      665.50      663.24     20.75 o 
  -3   7  18     2099.34     2020.86     36.84 o 
  -2   7  18      983.48      962.20     22.36 o 
  -1   7  18       87.72       93.44     11.16 o 
   0   7  18     3626.48     3632.91     54.48 o 
   1   7  18     2315.25     2304.39     41.98 o 
   2   7  18      157.38      133.73     17.04 o 
   3   7  18      806.95      817.23     33.30 o 
  -6   8  18       48.39       38.85      7.76 o 
  -5   8  18      805.88      808.51     23.51 o 
  -4   8  18     1043.19     1090.14     38.24 o 
  -3   8  18       35.37       28.25      7.24 o 
  -2   8  18      848.50      845.59     21.23 o 
  -1   8  18     1367.00     1445.76     32.88 o 
   0   8  18       99.83       98.24     11.53 o 
   1   8  18      856.22      887.07     42.00 o 
   2   8  18     1030.02     1107.97     37.96 o 
   3   8  18       21.13        9.10     15.21 o 
  -6   9  18      601.54      566.64     25.41 o 
  -5   9  18      117.77      117.96     12.92 o 
  -4   9  18      204.55      194.19     14.06 o 
  -3   9  18     1036.09     1038.47     25.43 o 
  -2   9  18      462.38      448.14     16.27 o 
  -1   9  18      211.09      185.30     19.74 o 
   0   9  18     1543.46     1575.77     54.85 o 
   1   9  18      614.20      582.63     54.07 o 
   2   9  18        0.11       -9.57      9.57 o 
  -5  10  18      263.91      279.50     20.63 o 
  -4  10  18      907.24      892.37     25.46 o 
  -3  10  18       52.00       43.03      8.00 o 
  -2  10  18      363.22      356.91     15.32 o 
  -1  10  18      973.02      983.11     23.96 o 
   0  10  18       30.28       36.72     11.15 o 
   1  10  18      378.63      417.52     48.46 o 
  -2  11  18      281.97      280.82     14.91 o 
  -8   1  19       16.42       16.64      8.86 o 
  -7   1  19        0.47        1.20      9.92 o 
  -6   1  19       52.66       63.56     10.81 o 
  -5   1  19       39.27       35.81     17.38 o 
  -4   1  19        4.84        3.14      7.21 o 
  -3   1  19        6.07        9.54      7.77 o 
  -2   1  19      152.62      139.25     14.74 o 
  -1   1  19       66.42       69.30     11.39 o 
   0   1  19        0.91       18.11      8.58 o 
   1   1  19        5.71        9.32      9.12 o 
   2   1  19       13.94       16.20     12.00 o 
   3   1  19        0.02       -7.11      7.11 o 
   4   1  19       34.04       10.66     12.00 o 
  -8   2  19        4.20        5.26      8.06 o 
  -7   2  19       54.71       49.14     10.58 o 
  -6   2  19       97.73       95.75     12.85 o 
  -5   2  19        5.76        3.11      7.21 o 
  -4   2  19        7.18       -2.58      6.92 o 
  -3   2  19      204.11      202.73     16.87 o 
  -2   2  19        0.53       -1.54      7.12 o 
  -1   2  19      180.98      173.06     16.04 o 
   0   2  19      534.02      549.79     30.10 o 
   1   2  19       52.30       83.64     12.94 o 
   2   2  19        1.76       -3.15      8.03 o 
   3   2  19        6.01       -2.20      8.08 o 
   4   2  19       20.51       10.81      9.46 o 
  -8   3  19       26.78       27.69      9.54 o 
  -7   3  19        0.70        1.37      7.34 o 
  -6   3  19       13.22       11.38      8.03 o 
  -5   3  19        0.38       -4.62      6.75 o 
  -4   3  19       72.21       52.11     10.64 o 
  -3   3  19       25.24       15.98      8.78 o 
  -2   3  19       48.25       50.93     10.42 o 
  -1   3  19       47.00       61.75     11.16 o 
   0   3  19        0.50        0.13      7.15 o 
   1   3  19      446.60      442.18     26.79 o 
   2   3  19       28.23       30.58     11.35 o 
   3   3  19       24.05       11.45      8.51 o 
   4   3  19        9.52       -8.13     10.45 o 
  -8   4  19        2.26       17.83      8.97 o 
  -7   4  19        9.26       17.27     11.13 o 
  -6   4  19      117.69      148.18     26.69 o 
  -5   4  19        1.18        4.04      7.44 o 
  -4   4  19      233.11      222.84     21.02 o 
  -3   4  19      189.59      172.93     15.93 o 
  -2   4  19       29.41       38.93     10.43 o 
  -1   4  19       95.48      104.58     13.11 o 
   0   4  19      412.78      411.21     21.07 o 
   1   4  19      305.24      321.99     16.85 o 
   2   4  19      149.76      152.16     13.73 o 
   3   4  19      150.22      169.19     14.48 o 
   4   4  19        0.06       -6.58     10.12 o 
  -7   5  19       54.85       61.04     11.61 o 
  -6   5  19        6.68       -3.04      5.75 o 
  -5   5  19      706.92      717.78     21.71 o 
  -4   5  19       73.15       62.66      8.83 o 
  -3   5  19       37.65       43.56      7.90 o 
  -2   5  19      638.22      640.76     20.23 o 
  -1   5  19       30.81       41.43     10.08 o 
   0   5  19        5.70        3.71      7.14 o 
   1   5  19       13.20       15.17      7.83 o 
   2   5  19      200.15      200.75     15.27 o 
   3   5  19       10.19        9.09     10.71 o 
  -7   6  19      242.28      235.08     15.09 o 
  -6   6  19      476.31      495.48     18.90 o 
  -5   6  19       22.55       32.46     10.28 o 
  -4   6  19      349.58      365.98     16.38 o 
  -3   6  19      482.38      476.20     17.88 o 
  -2   6  19      192.72      179.71     12.85 o 
  -1   6  19      174.68      185.10     14.55 o 
   0   6  19      245.08      213.75     15.39 o 
   1   6  19        2.90        0.17      7.48 o 
   2   6  19       95.74       88.52     11.51 o 
   3   6  19       50.15       30.91     12.75 o 
  -6   7  19       84.61       83.57     10.05 o 
  -5   7  19      637.28      682.44     30.43 o 
  -4   7  19      112.51      127.64     11.66 o 
  -3   7  19       14.60       18.01      7.00 o 
  -2   7  19      480.17      496.77     25.30 o 
  -1   7  19      831.03      835.87     25.56 o 
   0   7  19       36.00       50.55      9.55 o 
   1   7  19      253.97      266.08     16.54 o 
   2   7  19      180.87      175.05     19.36 o 
  -5   8  19       31.58       23.38      7.64 o 
  -4   8  19      249.08      249.74     18.98 o 
  -3   8  19      392.14      377.29     16.85 o 
  -2   8  19      130.94      138.98     11.41 o 
  -1   8  19       62.49       73.53      8.91 o 
   0   8  19      363.11      354.50     30.48 o 
   1   8  19       10.97       16.74      8.14 o 
   2   8  19     1071.72     1133.23     40.29 o 
  -4   9  19       18.24       -0.71      6.58 o 
  -3   9  19       37.22       31.73      8.18 o 
  -2   9  19      736.49      771.75     21.32 o 
  -1   9  19      477.67      478.14     18.92 o 
   0   9  19        9.73       -4.12     11.73 o 
  -7   0  20        7.07       21.84     13.55 o 
  -6   0  20     1006.53     1005.32     46.97 o 
  -5   0  20     2363.60     2514.77     76.45 o 
  -4   0  20       37.88       64.22     16.21 o 
  -3   0  20      377.17      452.88     31.90 o 
  -2   0  20      907.97     1056.47     48.12 o 
  -1   0  20      485.88      492.78     33.26 o 
   0   0  20      740.94      693.60     39.20 o 
   1   0  20     3149.21     3317.15     89.60 o 
   2   0  20      915.40      964.78     46.98 o 
   3   0  20       65.63       28.71     15.23 o 
  -7   1  20      751.53      784.40     35.75 o 
  -6   1  20      509.34      500.63     29.43 o 
  -5   1  20      498.74      495.67     23.64 o 
  -4   1  20     2349.26     2563.02     61.54 o 
  -3   1  20     1670.28     1708.65     43.10 o 
  -2   1  20       40.74       55.30     11.49 o 
  -1   1  20      757.11      853.06     30.41 o 
   0   1  20     1136.01     1119.98     35.09 o 
   1   1  20       17.14       11.99      9.29 o 
   2   1  20      996.74     1078.22     34.67 o 
   3   1  20     1342.65     1428.31     65.94 o 
  -7   2  20      195.81      170.93     16.74 o 
  -6   2  20     1114.46     1211.34     36.29 o 
  -5   2  20     1066.60     1138.28     69.15 o 
  -4   2  20      280.75      271.64     20.08 o 
  -3   2  20      601.64      624.74     31.68 o 
  -2   2  20     1899.58     1892.54     45.59 o 
  -1   2  20        2.01        3.08      8.51 o 
   0   2  20      736.34      782.63     29.61 o 
   1   2  20     3076.39     3080.32     60.68 o 
   2   2  20      537.18      560.47     25.32 o 
   3   2  20       45.99       54.78     11.73 o 
  -7   3  20     1703.17     1846.48     45.84 o 
  -6   3  20      372.06      405.93     22.29 o 
  -5   3  20      446.63      419.54     22.29 o 
  -4   3  20     1311.24     1277.68     37.48 o 
  -3   3  20     1978.83     2084.02     84.61 o 
  -2   3  20        2.87        6.13      8.31 o 
  -1   3  20      412.44      451.07     22.99 o 
   0   3  20      288.70      324.82     19.89 o 
   1   3  20       23.60       27.15     10.20 o 
   2   3  20     1884.36     2011.79     48.26 o 
   3   3  20     1001.51     1082.18     35.01 o 
  -7   4  20      264.47      236.60     19.34 o 
  -6   4  20     1425.99     1510.81     41.32 o 
  -5   4  20      644.80      649.92     29.58 o 
  -4   4  20        0.25       -7.41      7.41 o 
  -3   4  20      603.41      651.01     35.08 o 
  -2   4  20     1616.02     1633.92     42.73 o 
  -1   4  20        5.17       11.65     16.06 o 
   0   4  20       93.44      101.31     14.20 o 
   1   4  20     1137.62     1205.29     36.29 o 
   2   4  20      120.04      148.80     14.04 o 
   3   4  20       56.17       53.76     13.87 o 
  -6   5  20      607.50      627.09     27.22 o 
  -5   5  20      667.65      674.89     27.69 o 
  -4   5  20     1926.41     1988.77     47.68 o 
  -3   5  20      732.96      743.16     28.65 o 
  -2   5  20      174.63      161.45     29.20 o 
  -1   5  20     1300.44     1400.63     68.81 o 
   0   5  20      760.31      828.55     30.43 o 
   1   5  20        2.55       -3.05      8.34 o 
   2   5  20      235.05      248.05     17.05 o 
  -6   6  20      609.30      601.50     26.51 o 
  -5   6  20     1153.58     1139.69     28.29 o 
  -4   6  20      133.11      129.85     11.82 o 
  -3   6  20      359.71      365.25     16.43 o 
  -2   6  20      894.87      952.44     46.68 o 
  -1   6  20       80.08       82.88     10.12 o 
   0   6  20       87.53       83.89     11.72 o 
   1   6  20     1141.46     1168.93     30.86 o 
   2   6  20      325.91      340.41     25.73 o 
  -5   7  20      162.27      151.75     12.81 o 
  -4   7  20      688.22      719.61     22.76 o 
  -3   7  20      760.05      767.84     23.45 o 
  -2   7  20       26.84       21.31     14.27 o 
  -1   7  20      553.99      617.84     19.16 o 
   0   7  20     1173.37     1188.64     31.42 o 
   1   7  20        3.64       -8.97      8.97 o 
  -4   8  20        0.21       -5.59      5.59 o 
  -3   8  20      420.82      452.89     26.38 o 
  -2   8  20      998.57     1073.86     28.26 o 
  -1   8  20      232.48      259.20     14.30 o 
   0   8  20      464.68      464.89     23.18 o 
  -6   1  21        4.24        1.30      8.05 o 
  -5   1  21       29.59       34.81     10.67 o 
  -4   1  21        1.44        7.45     10.62 o 
  -3   1  21        8.58        9.88      8.79 o 
  -2   1  21       10.02        9.28      8.89 o 
  -1   1  21       41.88       54.20     11.30 o 
   0   1  21        5.87        3.71      8.81 o 
   1   1  21        2.00       -5.56      8.14 o 
   2   1  21        4.48       -0.45      8.81 o 
  -6   2  21       29.10       30.06      9.73 o 
  -5   2  21       13.36       12.53      8.71 o 
  -4   2  21        3.43        9.46      8.34 o 
  -3   2  21       73.92       70.99     12.96 o 
  -2   2  21      102.50       83.51     13.15 o 
  -1   2  21       92.64      102.39     14.55 o 
   0   2  21        0.38        3.32      8.92 o 
   1   2  21       18.15       22.95     10.32 o 
   2   2  21      101.22      124.23     19.85 o 
  -6   3  21       10.57        9.77      9.19 o 
  -5   3  21        0.22      -11.46     11.46 o 
  -4   3  21        2.64        4.78      8.60 o 
  -3   3  21        3.64        5.01      8.46 o 
  -2   3  21        8.19       18.11      8.92 o 
  -1   3  21       59.09       49.60     11.50 o 
   0   3  21      249.69      280.20     21.03 o 
   1   3  21      165.71      154.75     21.51 o 
   2   3  21       52.13       53.77     12.16 o 
  -5   4  21       12.23       17.70      9.16 o 
  -4   4  21       75.73       73.74     19.23 o 
  -3   4  21        5.87        2.48      8.33 o 
  -2   4  21      237.43      204.77     18.51 o 
  -1   4  21      136.59      145.49     21.31 o 
   0   4  21       99.27      118.94     14.95 o 
   1   4  21       87.35       88.72     19.96 o 
  -5   5  21      539.69      535.15     25.70 o 
  -4   5  21        3.84       -0.84      9.08 o 
  -3   5  21      308.39      306.04     22.17 o 
  -2   5  21       40.26       59.15     13.36 o 
  -1   5  21      210.28      174.46     44.49 o 
   0   5  21       58.20       62.41     12.46 o 
   1   5  21        7.13       -3.51      8.66 o 
  -4   6  21      528.53      514.77     25.71 o 
  -3   6  21        1.12       -0.49      7.93 o 
  -2   6  21        0.87       -9.20      9.20 o 
  -1   6  21      479.25      528.92     26.47 o 
   0   6  21      275.83      263.48     20.87 o 
  -5   0  22      342.22      311.77     32.46 o 
  -4   0  22      539.24      576.63     38.81 o 
  -3   0  22     2071.08     2278.90     76.19 o 
  -2   0  22      244.05      256.78     29.36 o 
  -1   0  22       87.03       87.96     19.61 o 
   0   0  22      501.81      593.91     39.59 o 
  -5   1  22      916.43     1033.81     48.54 o 
  -4   1  22     1851.46     1962.90     63.20 o 
  -3   1  22       49.32       57.29     16.16 o 
  -2   1  22      549.12      623.87     28.10 o 
  -1   1  22      395.86      509.16     26.26 o 
   0   1  22        9.71        8.12     10.39 o 
  -4   2  22      179.92      190.57     18.44 o 
  -3   2  22     1468.46     1600.72     44.79 o 
  -2   2  22      248.33      260.13     20.94 o 
  -1   2  22      295.94      334.36     22.92 o 
   0   2  22     1486.36     1704.07     46.21 o 
  -4   3  22      774.91      845.80     32.51 o 
  -3   3  22        8.55        2.38      8.91 o 
  -2   3  22     1330.70     1386.15     41.19 o 
  -1   3  22      992.84     1119.75     37.44 o 
  -3   4  22     1828.15     2011.92     50.61 o 
  -2   4  22      196.12      196.22     19.18 o 
  -1   4  22      117.78      127.35     15.94 o 
                                                 
